# Supplementary material for: New high-fidelity terrain modeling method constrained by terrain semanteme
Source: PLoS One. 2018 Jun 7;13(6):e0198530. doi: 10.1371/journal.pone.0198530 (PMC5991641; doi:10.1371/journal.pone.0198530)
Supplement: S1 File — (XLS) [file pone.0198530.s001.xls]

## Sheet: Region 1
X	Y	Elevation
622148	3.78402e+06	538.346
622142	3.78402e+06	538.352
622142	3.78402e+06	538.403
622138	3.78402e+06	538.403
622138	3.78401e+06	538.403
622148	3.78402e+06	538.41
622148	3.78403e+06	538.427
622132	3.78401e+06	538.429
622152	3.78402e+06	538.432
622142	3.78401e+06	538.444
622132	3.78401e+06	538.445
622142	3.78403e+06	538.451
622128	3.78401e+06	538.453
622132	3.78402e+06	538.458
622152	3.78403e+06	538.459
622138	3.78402e+06	538.459
622122	3.784e+06	538.476
622128	3.78401e+06	538.483
622128	3.784e+06	538.483
622138	3.78401e+06	538.486
622132	3.78402e+06	538.493
622152	3.78402e+06	538.5
622122	3.78401e+06	538.5
622148	3.78403e+06	538.508
622132	3.784e+06	538.511
622128	3.78402e+06	538.512
622138	3.78403e+06	538.515
622118	3.784e+06	538.515
622118	3.784e+06	538.52
622122	3.784e+06	538.521
622122	3.78401e+06	538.523
622142	3.78401e+06	538.523
622142	3.78403e+06	538.524
622152	3.78403e+06	538.527
622148	3.78401e+06	538.53
622128	3.784e+06	538.533
622118	3.78401e+06	538.539
622112	3.784e+06	538.539
622128	3.78402e+06	538.543
622158	3.78403e+06	538.545
622138	3.784e+06	538.551
622132	3.78403e+06	538.552
622158	3.78402e+06	538.552
622132	3.784e+06	538.559
622112	3.78399e+06	538.559
622122	3.78402e+06	538.56
622108	3.78399e+06	538.561
622118	3.78399e+06	538.561
622112	3.784e+06	538.563
622138	3.78403e+06	538.566
622118	3.78401e+06	538.566
622122	3.78399e+06	538.573
622108	3.784e+06	538.574
622158	3.78403e+06	538.577
622128	3.78399e+06	538.58
622112	3.78401e+06	538.583
622128	3.78403e+06	538.586
622108	3.784e+06	538.588
622148	3.78404e+06	538.589
622122	3.78402e+06	538.59
622118	3.78402e+06	538.593
622148	3.78401e+06	538.593
622102	3.78399e+06	538.593
622108	3.78399e+06	538.594
622102	3.784e+06	538.599
622102	3.78399e+06	538.599
622152	3.78404e+06	538.601
622142	3.78404e+06	538.602
622118	3.78399e+06	538.602
622112	3.78401e+06	538.603
622112	3.78399e+06	538.603
622142	3.784e+06	538.606
622138	3.784e+06	538.606
622108	3.78401e+06	538.61
622132	3.78403e+06	538.612
622132	3.78399e+06	538.614
622152	3.78401e+06	538.616
622122	3.78399e+06	538.616
622102	3.784e+06	538.621
622098	3.78399e+06	538.621
622158	3.78402e+06	538.623
622098	3.78399e+06	538.625
622112	3.78398e+06	538.626
622122	3.78403e+06	538.627
622102	3.78398e+06	538.627
622108	3.78398e+06	538.627
622098	3.784e+06	538.628
622112	3.78402e+06	538.629
622138	3.78404e+06	538.63
622128	3.78399e+06	538.631
622118	3.78402e+06	538.634
622102	3.78401e+06	538.636
622098	3.784e+06	538.637
622098	3.78398e+06	538.637
622108	3.78401e+06	538.638
622158	3.78404e+06	538.644
622092	3.78399e+06	538.644
622118	3.78398e+06	538.644
622128	3.78403e+06	538.646
622122	3.78398e+06	538.648
622108	3.78398e+06	538.648
622092	3.78398e+06	538.649
622138	3.78399e+06	538.65
622162	3.78403e+06	538.652
622112	3.78398e+06	538.653
622132	3.78399e+06	538.654
622148	3.784e+06	538.655
622142	3.784e+06	538.655
622092	3.78399e+06	538.655
622102	3.78398e+06	538.655
622102	3.78401e+06	538.657
622098	3.78401e+06	538.659
622092	3.784e+06	538.659
622098	3.78398e+06	538.66
622088	3.78399e+06	538.661
622112	3.78402e+06	538.663
622092	3.784e+06	538.663
622088	3.78399e+06	538.663
622108	3.78402e+06	538.666
622162	3.78403e+06	538.667
622118	3.78398e+06	538.667
622118	3.78403e+06	538.669
622092	3.78398e+06	538.669
622148	3.78404e+06	538.67
622132	3.78404e+06	538.671
622088	3.78398e+06	538.672
622128	3.78398e+06	538.672
622108	3.78397e+06	538.672
622082	3.78399e+06	538.673
622162	3.78402e+06	538.674
622088	3.784e+06	538.674
622092	3.78401e+06	538.675
622098	3.78397e+06	538.675
622102	3.78397e+06	538.676
622152	3.78404e+06	538.677
622092	3.78397e+06	538.677
622142	3.78404e+06	538.679
622152	3.78401e+06	538.679
622112	3.78397e+06	538.679
622122	3.78403e+06	538.68
622098	3.78401e+06	538.681
622082	3.784e+06	538.682
622088	3.78398e+06	538.683
622082	3.78399e+06	538.684
622102	3.78402e+06	538.685
622088	3.784e+06	538.685
622122	3.78398e+06	538.685
622102	3.78397e+06	538.685
622092	3.78397e+06	538.687
622098	3.78397e+06	538.687
622078	3.784e+06	538.689
622118	3.78397e+06	538.69
622108	3.78402e+06	538.692
622108	3.78397e+06	538.692
622082	3.784e+06	538.693
622098	3.78396e+06	538.693
622082	3.78398e+06	538.694
622162	3.78404e+06	538.695
622078	3.78399e+06	538.695
622138	3.78399e+06	538.695
622132	3.78398e+06	538.695
622088	3.78397e+06	538.695
622088	3.78401e+06	538.696
622112	3.78397e+06	538.697
622102	3.78396e+06	538.697
622098	3.78396e+06	538.698
622092	3.78396e+06	538.7
622042	3.78391e+06	538.701
622072	3.784e+06	538.702
622088	3.78395e+06	538.702
622048	3.78392e+06	538.702
622038	3.78391e+06	538.702
622092	3.78396e+06	538.703
622082	3.78395e+06	538.703
622068	3.78399e+06	538.704
622058	3.78399e+06	538.704
622052	3.78392e+06	538.704
622042	3.78398e+06	538.705
622082	3.78398e+06	538.705
622062	3.78399e+06	538.706
622078	3.78399e+06	538.706
622088	3.78396e+06	538.706
622058	3.78393e+06	538.706
622142	3.78399e+06	538.707
621992	3.78386e+06	538.707
622088	3.78397e+06	538.708
622072	3.78399e+06	538.709
622062	3.78393e+06	538.709
622018	3.78388e+06	538.709
622052	3.78398e+06	538.71
622088	3.78396e+06	538.71
622072	3.78394e+06	538.71
622068	3.78394e+06	538.71
622068	3.78399e+06	538.711
622158	3.78401e+06	538.714
622082	3.78396e+06	538.714
621968	3.78385e+06	538.714
622078	3.78395e+06	538.715
622032	3.7839e+06	538.715
621962	3.78384e+06	538.715
622072	3.78399e+06	538.716
622078	3.78398e+06	538.716
622082	3.78397e+06	538.716
622082	3.78397e+06	538.716
622082	3.78396e+06	538.716
622082	3.78395e+06	538.716
622012	3.78395e+06	538.716
622048	3.78398e+06	538.717
622038	3.78397e+06	538.717
622068	3.78398e+06	538.718
622032	3.78397e+06	538.72
622018	3.78395e+06	538.721
621982	3.78386e+06	538.721
622058	3.78398e+06	538.722
621998	3.78393e+06	538.722
622072	3.78398e+06	538.723
621958	3.78384e+06	538.723
622078	3.78395e+06	538.725
622012	3.78388e+06	538.725
621938	3.78382e+06	538.725
622062	3.78398e+06	538.726
622008	3.78387e+06	538.726
622078	3.78398e+06	538.727
621982	3.78392e+06	538.727
622028	3.78396e+06	538.728
622052	3.78398e+06	538.729
622072	3.78398e+06	538.73
621952	3.78383e+06	538.73
622022	3.78396e+06	538.732
622072	3.78395e+06	538.732
621958	3.78391e+06	538.733
622028	3.7839e+06	538.733
622042	3.78397e+06	538.736
622078	3.78397e+06	538.736
622062	3.78394e+06	538.737
621948	3.78383e+06	538.737
622078	3.78397e+06	538.738
622078	3.78396e+06	538.738
622068	3.78398e+06	538.739
622068	3.78394e+06	538.739
621972	3.78385e+06	538.74
622058	3.78398e+06	538.741
622078	3.78396e+06	538.741
622058	3.78393e+06	538.741
622048	3.78397e+06	538.743
621908	3.78387e+06	538.743
621942	3.78382e+06	538.744
622048	3.78392e+06	538.745
622052	3.78397e+06	538.747
622038	3.78397e+06	538.747
621992	3.78393e+06	538.747
622052	3.78393e+06	538.747
621942	3.7839e+06	538.747
621928	3.78389e+06	538.747
622032	3.78396e+06	538.748
621998	3.78387e+06	538.748
622022	3.78389e+06	538.75
622072	3.78395e+06	538.751
622062	3.78398e+06	538.752
622072	3.78397e+06	538.752
622042	3.78392e+06	538.753
622038	3.78391e+06	538.753
622072	3.78396e+06	538.754
622068	3.78395e+06	538.755
621968	3.78391e+06	538.756
622058	3.78397e+06	538.759
621928	3.78381e+06	538.759
622022	3.78389e+06	538.76
621912	3.78387e+06	538.76
621892	3.78385e+06	538.76
622072	3.78396e+06	538.761
621988	3.78386e+06	538.761
622068	3.78397e+06	538.764
622018	3.78395e+06	538.765
622018	3.78389e+06	538.765
621922	3.78388e+06	538.765
622072	3.78397e+06	538.766
622062	3.78394e+06	538.766
622028	3.78396e+06	538.767
622042	3.78397e+06	538.768
622068	3.78395e+06	538.769
621978	3.78392e+06	538.769
622032	3.78391e+06	538.769
622062	3.78397e+06	538.771
622012	3.78394e+06	538.771
621918	3.78388e+06	538.771
622128	3.78398e+06	538.773
622008	3.78394e+06	538.774
622002	3.78387e+06	538.774
622038	3.78396e+06	538.775
621892	3.78383e+06	538.775
622022	3.78395e+06	538.776
622002	3.78387e+06	538.776
622058	3.78394e+06	538.778
621952	3.7839e+06	538.781
622048	3.78397e+06	538.783
622012	3.78388e+06	538.783
621988	3.78392e+06	538.784
622052	3.78397e+06	538.786
622058	3.78397e+06	538.787
622068	3.78396e+06	538.787
622028	3.7839e+06	538.787
622052	3.78393e+06	538.788
622048	3.78393e+06	538.788
622062	3.78397e+06	538.789
622068	3.78396e+06	538.789
621978	3.78386e+06	538.789
622068	3.78397e+06	538.79
622042	3.78392e+06	538.791
621938	3.78389e+06	538.792
622002	3.78393e+06	538.793
622062	3.78395e+06	538.795
622008	3.78388e+06	538.795
622058	3.78394e+06	538.8
621998	3.78393e+06	538.801
621962	3.78391e+06	538.801
622042	3.78396e+06	538.802
622108	3.78396e+06	538.802
622032	3.78396e+06	538.802
621992	3.78387e+06	538.802
622062	3.78395e+06	538.804
622022	3.7839e+06	538.804
622038	3.78392e+06	538.805
622092	3.78395e+06	538.807
622052	3.78394e+06	538.81
621972	3.78391e+06	538.811
621898	3.78382e+06	538.812
622062	3.78396e+06	538.813
622038	3.78396e+06	538.816
621982	3.78386e+06	538.816
621962	3.78385e+06	538.816
622048	3.78396e+06	538.818
622028	3.78395e+06	538.819
621898	3.78385e+06	538.819
622022	3.78395e+06	538.82
622058	3.78395e+06	538.821
622018	3.78389e+06	538.822
622062	3.78396e+06	538.823
622032	3.78391e+06	538.823
621968	3.78385e+06	538.823
622052	3.78396e+06	538.826
621948	3.7839e+06	538.826
621998	3.78387e+06	538.826
622058	3.78396e+06	538.828
621982	3.78392e+06	538.828
622012	3.78394e+06	538.829
622042	3.78393e+06	538.829
622042	3.78396e+06	538.83
621958	3.78384e+06	538.83
622018	3.78394e+06	538.832
622048	3.78393e+06	538.832
621902	3.78386e+06	538.832
621932	3.78382e+06	538.833
622028	3.78391e+06	538.837
621932	3.78389e+06	538.837
621952	3.78384e+06	538.837
622012	3.78389e+06	538.841
621892	3.78384e+06	538.842
622058	3.78395e+06	538.844
622032	3.78395e+06	538.845
621992	3.78392e+06	538.845
621948	3.78383e+06	538.845
622052	3.78394e+06	538.846
621958	3.7839e+06	538.846
621892	3.78383e+06	538.848
622058	3.78396e+06	538.852
622008	3.78393e+06	538.852
621972	3.78386e+06	538.853
622002	3.78388e+06	538.855
622038	3.78392e+06	538.856
622048	3.78396e+06	538.857
622008	3.78388e+06	538.857
621988	3.78387e+06	538.857
622022	3.7839e+06	538.859
622048	3.78394e+06	538.862
621908	3.78386e+06	538.862
621928	3.78388e+06	538.863
621938	3.78382e+06	538.863
622052	3.78396e+06	538.864
622052	3.78395e+06	538.864
621942	3.78383e+06	538.866
622032	3.78392e+06	538.867
621892	3.78384e+06	538.867
621968	3.78391e+06	538.868
622038	3.78395e+06	538.869
622022	3.78394e+06	538.869
621912	3.78387e+06	538.869
621978	3.78391e+06	538.87
622002	3.78393e+06	538.871
621942	3.78389e+06	538.871
622042	3.78393e+06	538.873
622028	3.78395e+06	538.874
622018	3.7839e+06	538.879
621978	3.78386e+06	538.88
622052	3.78395e+06	538.881
621922	3.78388e+06	538.882
622042	3.78395e+06	538.883
622048	3.78394e+06	538.885
621988	3.78392e+06	538.886
621918	3.78387e+06	538.886
622018	3.78394e+06	538.887
622028	3.78391e+06	538.889
622038	3.78393e+06	538.891
622012	3.78389e+06	538.894
622032	3.78395e+06	538.895
621902	3.78382e+06	538.895
622048	3.78395e+06	538.898
621992	3.78387e+06	538.898
621922	3.78381e+06	538.898
622012	3.78393e+06	538.901
621998	3.78388e+06	538.903
621952	3.7839e+06	538.905
621998	3.78392e+06	538.906
622032	3.78392e+06	538.908
622048	3.78395e+06	538.911
621982	3.78387e+06	538.911
622022	3.78391e+06	538.913
622008	3.78389e+06	538.915
621962	3.78385e+06	538.915
622042	3.78394e+06	538.916
622028	3.78394e+06	538.918
621962	3.7839e+06	538.918
621938	3.78389e+06	538.918
621972	3.78391e+06	538.921
622038	3.78395e+06	538.922
622038	3.78393e+06	538.924
622002	3.78388e+06	538.926
621968	3.78386e+06	538.927
621982	3.78391e+06	538.928
622018	3.7839e+06	538.929
621958	3.78385e+06	538.93
622042	3.78395e+06	538.936
622042	3.78394e+06	538.937
621928	3.78382e+06	538.937
621992	3.78392e+06	538.939
622022	3.78394e+06	538.941
622008	3.78393e+06	538.942
621902	3.78385e+06	538.942
622028	3.78392e+06	538.944
621952	3.78384e+06	538.945
621898	3.78385e+06	538.947
621948	3.78389e+06	538.95
622002	3.78392e+06	538.951
622012	3.7839e+06	538.951
621988	3.78387e+06	538.952
621948	3.78384e+06	538.952
622018	3.78393e+06	538.953
622032	3.78394e+06	538.954
622032	3.78393e+06	538.957
622022	3.78391e+06	538.958
621932	3.78388e+06	538.958
622038	3.78394e+06	538.96
621942	3.78383e+06	538.96
621972	3.78386e+06	538.966
621992	3.78388e+06	538.967
621978	3.78391e+06	538.97
621978	3.78387e+06	538.97
622008	3.78389e+06	538.972
622038	3.78394e+06	538.973
622028	3.78394e+06	538.973
621908	3.78386e+06	538.974
621958	3.7839e+06	538.975
621898	3.78383e+06	538.975
621968	3.7839e+06	538.978
621932	3.78382e+06	538.978
621912	3.78386e+06	538.979
622028	3.78392e+06	538.98
622012	3.78393e+06	538.981
621928	3.78388e+06	538.981
621998	3.78388e+06	538.983
622018	3.78391e+06	538.984
621988	3.78391e+06	538.987
622002	3.78389e+06	538.988
621938	3.78383e+06	538.988
622032	3.78393e+06	538.992
621942	3.78389e+06	538.995
621918	3.78387e+06	538.995
621922	3.78387e+06	538.996
622012	3.7839e+06	539.001
621902	3.78382e+06	539.001
622022	3.78393e+06	539.003
621998	3.78392e+06	539.004
621982	3.78387e+06	539.006
622022	3.78392e+06	539.01
622032	3.78394e+06	539.013
622028	3.78393e+06	539.015
621962	3.78386e+06	539.017
621922	3.78382e+06	539.017
622008	3.78392e+06	539.02
621958	3.78385e+06	539.024
622008	3.7839e+06	539.025
622018	3.78393e+06	539.026
621982	3.78391e+06	539.029
622018	3.78391e+06	539.03
621952	3.78389e+06	539.03
621962	3.7839e+06	539.031
621968	3.78386e+06	539.031
621918	3.78381e+06	539.035
621992	3.78391e+06	539.037
621992	3.78388e+06	539.04
621972	3.7839e+06	539.042
621938	3.78388e+06	539.044
622028	3.78393e+06	539.045
622002	3.78389e+06	539.046
621988	3.78388e+06	539.047
621972	3.78387e+06	539.05
621952	3.78385e+06	539.052
621898	3.78384e+06	539.052
622012	3.78391e+06	539.053
621998	3.78389e+06	539.056
622002	3.78392e+06	539.059
622022	3.78392e+06	539.06
621948	3.78384e+06	539.06
621978	3.78387e+06	539.062
621942	3.78384e+06	539.067
621932	3.78388e+06	539.074
621948	3.78389e+06	539.075
622022	3.78393e+06	539.076
622012	3.78392e+06	539.076
622018	3.78392e+06	539.08
622008	3.7839e+06	539.08
621928	3.78382e+06	539.082
621908	3.78385e+06	539.084
621898	3.78383e+06	539.086
621988	3.78391e+06	539.087
621978	3.7839e+06	539.087
621968	3.7839e+06	539.095
621998	3.78391e+06	539.097
622008	3.78392e+06	539.102
621982	3.78388e+06	539.102
621928	3.78387e+06	539.103
621938	3.78383e+06	539.103
622002	3.7839e+06	539.104
621918	3.78386e+06	539.104
621958	3.78389e+06	539.105
621898	3.78384e+06	539.105
622018	3.78392e+06	539.11
622012	3.78391e+06	539.11
621988	3.78388e+06	539.111
621912	3.78386e+06	539.111
621992	3.78389e+06	539.112
621932	3.78383e+06	539.117
621902	3.78385e+06	539.119
621998	3.78389e+06	539.12
621922	3.78387e+06	539.121
621962	3.78386e+06	539.121
622008	3.78391e+06	539.122
621958	3.78386e+06	539.124
621942	3.78388e+06	539.126
621932	3.78381e+06	539.128
621982	3.7839e+06	539.133
621952	3.78385e+06	539.139
621972	3.78387e+06	539.14
621992	3.78391e+06	539.141
621968	3.78387e+06	539.144
622012	3.78392e+06	539.151
621972	3.7839e+06	539.154
621952	3.78389e+06	539.154
622002	3.7839e+06	539.156
621962	3.78389e+06	539.156
621978	3.78388e+06	539.156
622002	3.78391e+06	539.163
621948	3.78385e+06	539.167
621938	3.78388e+06	539.17
621942	3.78384e+06	539.174
621902	3.78383e+06	539.175
622008	3.78391e+06	539.177
621998	3.7839e+06	539.177
621988	3.78389e+06	539.181
621988	3.7839e+06	539.188
621998	3.78391e+06	539.19
621992	3.78389e+06	539.19
621938	3.78384e+06	539.192
621982	3.78388e+06	539.193
621922	3.78382e+06	539.195
621932	3.78387e+06	539.197
621948	3.78388e+06	539.198
621908	3.78381e+06	539.201
622002	3.78391e+06	539.203
621978	3.7839e+06	539.211
621958	3.78386e+06	539.211
621962	3.78387e+06	539.214
621968	3.78389e+06	539.216
621928	3.78387e+06	539.221
621908	3.78385e+06	539.221
621968	3.78387e+06	539.224
621912	3.78385e+06	539.226
621922	3.78386e+06	539.23
621918	3.78386e+06	539.231
621952	3.78386e+06	539.232
621928	3.78383e+06	539.232
621958	3.78389e+06	539.233
621932	3.78383e+06	539.233
621972	3.78388e+06	539.234
621998	3.7839e+06	539.235
621992	3.7839e+06	539.245
621978	3.78388e+06	539.251
621942	3.78388e+06	539.251
621992	3.7839e+06	539.252
621902	3.78384e+06	539.252
621982	3.7839e+06	539.253
621988	3.78389e+06	539.254
621982	3.78389e+06	539.255
621948	3.78385e+06	539.26
621972	3.78389e+06	539.27
621918	3.78381e+06	539.276
621952	3.78388e+06	539.278
621942	3.78385e+06	539.282
621938	3.78387e+06	539.286
621938	3.78384e+06	539.289
621962	3.78389e+06	539.293
621988	3.7839e+06	539.298
621918	3.78382e+06	539.303
621968	3.78388e+06	539.311
621958	3.78387e+06	539.315
621982	3.78389e+06	539.321
621962	3.78387e+06	539.321
621932	3.78387e+06	539.324
621902	3.78383e+06	539.324
621972	3.78388e+06	539.325
621978	3.78389e+06	539.327
621918	3.78382e+06	539.33
621952	3.78386e+06	539.331
621948	3.78388e+06	539.334
621968	3.78389e+06	539.336
621978	3.78389e+06	539.337
621912	3.78385e+06	539.34
621932	3.78384e+06	539.34
621902	3.78384e+06	539.341
621922	3.78383e+06	539.342
621922	3.78386e+06	539.343
621948	3.78386e+06	539.349
621928	3.78386e+06	539.35
621958	3.78388e+06	539.357
621918	3.78385e+06	539.36
621908	3.78383e+06	539.363
621928	3.78383e+06	539.369
621942	3.78387e+06	539.375
621942	3.78385e+06	539.381
621972	3.78389e+06	539.389
621938	3.78385e+06	539.396
621962	3.78388e+06	539.398
621968	3.78388e+06	539.401
621952	3.78388e+06	539.401
621908	3.78384e+06	539.408
621958	3.78387e+06	539.412
621938	3.78387e+06	539.413
621952	3.78387e+06	539.417
621962	3.78388e+06	539.425
621932	3.78384e+06	539.425
621912	3.78381e+06	539.437
621948	3.78386e+06	539.442
621932	3.78386e+06	539.446
621908	3.78382e+06	539.447
621918	3.78383e+06	539.452
621948	3.78387e+06	539.459
621928	3.78386e+06	539.466
621942	3.78386e+06	539.467
621918	3.78385e+06	539.478
621928	3.78384e+06	539.479
621958	3.78388e+06	539.48
621922	3.78383e+06	539.483
621922	3.78385e+06	539.485
621942	3.78387e+06	539.499
621938	3.78385e+06	539.503
621912	3.78384e+06	539.507
621952	3.78387e+06	539.509
621932	3.78385e+06	539.523
621908	3.78383e+06	539.534
621948	3.78387e+06	539.538
621938	3.78386e+06	539.544
621908	3.78384e+06	539.552
621942	3.78386e+06	539.559
621908	3.78382e+06	539.563
621932	3.78386e+06	539.575
621928	3.78384e+06	539.578
621938	3.78386e+06	539.589
621928	3.78385e+06	539.597
621918	3.78383e+06	539.603
621922	3.78385e+06	539.61
621922	3.78384e+06	539.615
621932	3.78385e+06	539.62
621918	3.78384e+06	539.621
621928	3.78385e+06	539.662
621912	3.78382e+06	539.682
621912	3.78384e+06	539.697
621912	3.78382e+06	539.709
621922	3.78384e+06	539.725
621912	3.78383e+06	539.735
621918	3.78384e+06	539.74
621912	3.78383e+06	539.762

## Sheet: Region 2
X	Y	Elevation
621988	3.78762e+06	577.3
621992	3.78762e+06	577.3
621998	3.78762e+06	577.3
622002	3.78762e+06	577.3
621992	3.78761e+06	577.3
621498	3.78753e+06	577.3
621502	3.78753e+06	577.3
621508	3.78753e+06	577.3
621498	3.78752e+06	577.3
621488	3.78748e+06	577.3
621488	3.78748e+06	577.3
621492	3.78748e+06	577.3
621488	3.78747e+06	577.3
621492	3.78747e+06	577.3
621498	3.78747e+06	577.3
621582	3.78749e+06	577.303
621922	3.78757e+06	577.304
621938	3.78758e+06	577.305
621758	3.78749e+06	577.308
621898	3.78755e+06	577.313
621952	3.78759e+06	577.317
621502	3.78752e+06	577.317
621672	3.78751e+06	577.322
621772	3.78749e+06	577.326
621542	3.78748e+06	577.332
621598	3.78749e+06	577.333
621788	3.7875e+06	577.336
621808	3.7875e+06	577.338
621678	3.78751e+06	577.339
621752	3.78749e+06	577.339
621978	3.78761e+06	577.341
621902	3.78756e+06	577.342
621852	3.78751e+06	577.342
621718	3.78757e+06	577.346
621528	3.78747e+06	577.346
621968	3.7876e+06	577.347
621948	3.78762e+06	577.348
621942	3.78759e+06	577.348
621768	3.78756e+06	577.35
621798	3.78755e+06	577.35
621928	3.78758e+06	577.351
621988	3.78761e+06	577.352
621638	3.78752e+06	577.352
621838	3.78751e+06	577.354
621958	3.7876e+06	577.357
621488	3.78749e+06	577.359
621652	3.78752e+06	577.36
621902	3.7876e+06	577.361
621818	3.78755e+06	577.362
621648	3.78752e+06	577.362
621532	3.78754e+06	577.364
621618	3.78757e+06	577.367
621782	3.78756e+06	577.367
621842	3.78751e+06	577.367
621582	3.78756e+06	577.368
621908	3.78756e+06	577.37
621638	3.78758e+06	577.371
621578	3.78749e+06	577.371
621878	3.78759e+06	577.372
621852	3.78757e+06	577.373
621812	3.7875e+06	577.374
621952	3.78762e+06	577.376
621492	3.78752e+06	577.377
621682	3.7875e+06	577.377
621552	3.78748e+06	577.379
621948	3.78759e+06	577.384
621838	3.78756e+06	577.385
621628	3.78752e+06	577.385
621688	3.78758e+06	577.388
621688	3.7875e+06	577.388
621768	3.78749e+06	577.391
621762	3.78756e+06	577.392
621958	3.78762e+06	577.393
621748	3.78749e+06	577.4
621702	3.78757e+06	577.403
621488	3.78749e+06	577.405
621882	3.78754e+06	577.406
621562	3.78749e+06	577.406
621912	3.78757e+06	577.407
621622	3.78751e+06	577.407
621858	3.78752e+06	577.408
621972	3.78761e+06	577.409
621832	3.78751e+06	577.409
621982	3.78761e+06	577.41
621932	3.78758e+06	577.41
621742	3.78749e+06	577.411
621888	3.78759e+06	577.413
621932	3.78762e+06	577.417
621668	3.78752e+06	577.417
621642	3.78758e+06	577.419
621922	3.78761e+06	577.42
621888	3.78755e+06	577.42
621528	3.78753e+06	577.422
621912	3.78761e+06	577.423
621962	3.7876e+06	577.423
621848	3.78751e+06	577.423
621978	3.78762e+06	577.424
621952	3.7876e+06	577.425
621938	3.78759e+06	577.426
621502	3.78747e+06	577.426
621738	3.78749e+06	577.427
621728	3.78749e+06	577.428
621802	3.7875e+06	577.429
621592	3.78749e+06	577.429
621522	3.78747e+06	577.429
621608	3.78757e+06	577.431
621892	3.78755e+06	577.432
621712	3.78757e+06	577.434
621862	3.78752e+06	577.434
621878	3.78754e+06	577.436
621872	3.78753e+06	577.436
621868	3.78753e+06	577.436
621718	3.78749e+06	577.436
621722	3.78749e+06	577.436
621498	3.78748e+06	577.439
621848	3.78757e+06	577.44
621642	3.78752e+06	577.44
621588	3.78749e+06	577.44
621598	3.78756e+06	577.441
621782	3.7875e+06	577.441
621918	3.78757e+06	577.443
621572	3.78749e+06	577.443
621872	3.78758e+06	577.445
621832	3.78756e+06	577.445
621538	3.78748e+06	577.445
621822	3.78755e+06	577.446
621682	3.78758e+06	577.447
621648	3.78758e+06	577.448
621558	3.78755e+06	577.448
621732	3.78749e+06	577.45
621492	3.78748e+06	577.452
621792	3.78755e+06	577.453
621962	3.78762e+06	577.455
621898	3.7876e+06	577.455
621542	3.78754e+06	577.456
621762	3.78749e+06	577.459
621568	3.78749e+06	577.46
621862	3.78758e+06	577.462
621778	3.78756e+06	577.462
621508	3.78752e+06	577.463
621658	3.78752e+06	577.463
621942	3.78759e+06	577.465
621958	3.7876e+06	577.466
621828	3.78751e+06	577.466
621652	3.78758e+06	577.467
621492	3.78751e+06	577.467
621978	3.78761e+06	577.471
621972	3.78762e+06	577.472
621572	3.78755e+06	577.474
621968	3.78761e+06	577.477
621678	3.78758e+06	577.477
621622	3.78757e+06	577.478
621922	3.78758e+06	577.482
621658	3.78758e+06	577.486
621518	3.78747e+06	577.486
621858	3.78757e+06	577.487
621712	3.78749e+06	577.487
621632	3.78752e+06	577.491
621502	3.78747e+06	577.491
621948	3.7876e+06	577.493
621738	3.78756e+06	577.493
621758	3.78756e+06	577.493
621968	3.78762e+06	577.496
621898	3.78756e+06	577.496
621892	3.78755e+06	577.497
621672	3.78758e+06	577.501
621732	3.78756e+06	577.504
621752	3.78756e+06	577.504
621962	3.7876e+06	577.509
621588	3.78756e+06	577.51
621758	3.78749e+06	577.51
621908	3.7876e+06	577.512
621798	3.7875e+06	577.512
621938	3.78762e+06	577.514
621698	3.78757e+06	577.514
621748	3.78756e+06	577.514
621928	3.78758e+06	577.515
621728	3.78756e+06	577.516
621928	3.78761e+06	577.518
621742	3.78756e+06	577.519
621548	3.78748e+06	577.521
621708	3.78757e+06	577.523
621902	3.78756e+06	577.524
621662	3.78758e+06	577.525
621668	3.78758e+06	577.525
621498	3.78752e+06	577.525
621822	3.78751e+06	577.527
621882	3.78759e+06	577.528
621512	3.78747e+06	577.529
621522	3.78753e+06	577.531
621952	3.7876e+06	577.533
621778	3.7875e+06	577.533
621558	3.78749e+06	577.535
621768	3.78756e+06	577.536
621972	3.78761e+06	577.539
621878	3.78754e+06	577.54
621982	3.78762e+06	577.541
621752	3.78749e+06	577.542
621938	3.78759e+06	577.543
621842	3.78756e+06	577.547
621788	3.78755e+06	577.548
621568	3.78749e+06	577.548
621962	3.78761e+06	577.55
621678	3.78751e+06	577.55
621772	3.7875e+06	577.55
621532	3.78748e+06	577.551
621892	3.78759e+06	577.552
621772	3.78756e+06	577.553
621492	3.78751e+06	577.553
621882	3.78755e+06	577.554
621852	3.78757e+06	577.555
621982	3.78761e+06	577.558
621908	3.78757e+06	577.559
621828	3.78755e+06	577.559
621538	3.78754e+06	577.564
621508	3.78747e+06	577.565
621918	3.78761e+06	577.573
621798	3.78755e+06	577.573
621762	3.78756e+06	577.575
621842	3.78751e+06	577.575
621932	3.78759e+06	577.577
621612	3.78757e+06	577.579
621722	3.78756e+06	577.58
621562	3.78755e+06	577.581
621628	3.78757e+06	577.582
621682	3.78751e+06	577.584
621708	3.78749e+06	577.584
621818	3.78751e+06	577.588
621912	3.78757e+06	577.589
621852	3.78752e+06	577.589
621942	3.78762e+06	577.593
621768	3.7875e+06	577.595
621972	3.7876e+06	577.596
621792	3.7875e+06	577.596
621932	3.78761e+06	577.599
621808	3.78751e+06	577.599
621902	3.7876e+06	577.6
621978	3.78762e+06	577.601
621948	3.7876e+06	577.601
621862	3.78757e+06	577.601
621662	3.78752e+06	577.601
621672	3.78752e+06	577.603
621548	3.78754e+06	577.604
621688	3.7875e+06	577.605
621968	3.78761e+06	577.607
621868	3.78758e+06	577.607
621838	3.78756e+06	577.607
621808	3.78755e+06	577.608
621622	3.78752e+06	577.608
621602	3.78756e+06	577.609
621512	3.78752e+06	577.61
621578	3.78755e+06	577.616
621588	3.7875e+06	577.617
621492	3.7875e+06	577.619
621728	3.78749e+06	577.62
621592	3.7875e+06	577.622
621848	3.78752e+06	577.623
621918	3.78758e+06	577.626
621722	3.78749e+06	577.627
621532	3.78753e+06	577.629
621878	3.78758e+06	577.63
621858	3.78752e+06	577.63
621812	3.78755e+06	577.633
621862	3.78753e+06	577.633
621692	3.78757e+06	577.634
621582	3.7875e+06	577.635
621922	3.78761e+06	577.636
621958	3.78761e+06	577.638
621632	3.78757e+06	577.64
621872	3.78754e+06	577.64
621868	3.78753e+06	577.64
621942	3.7876e+06	577.641
621888	3.78755e+06	577.642
621788	3.7875e+06	577.645
621782	3.78755e+06	577.646
621812	3.78751e+06	577.646
621802	3.78755e+06	577.648
621542	3.78748e+06	577.648
621922	3.78758e+06	577.65
621618	3.7875e+06	577.657
621502	3.78748e+06	577.657
621528	3.78748e+06	577.658
621592	3.78756e+06	577.66
621892	3.78756e+06	577.66
621642	3.78753e+06	577.66
621938	3.7876e+06	577.661
621912	3.7876e+06	577.662
621762	3.7875e+06	577.662
621718	3.78749e+06	577.663
621552	3.78749e+06	577.663
621838	3.78751e+06	577.664
621742	3.78749e+06	577.668
621858	3.78757e+06	577.669
621972	3.78762e+06	577.67
621518	3.78752e+06	577.67
621498	3.78748e+06	577.67
621502	3.78752e+06	577.671
621748	3.78749e+06	577.672
621952	3.78761e+06	577.673
621492	3.7875e+06	577.673
621962	3.78761e+06	577.674
621898	3.78756e+06	577.679
621818	3.78755e+06	577.68
621648	3.78753e+06	577.68
621678	3.78752e+06	577.68
621738	3.78749e+06	577.681
621928	3.78759e+06	577.682
621492	3.78749e+06	577.683
621888	3.78759e+06	577.684
621948	3.78762e+06	577.685
621932	3.78759e+06	577.686
621832	3.78755e+06	577.687
621878	3.78755e+06	577.687
621888	3.78754e+06	577.687
621562	3.78749e+06	577.693
621712	3.78756e+06	577.694
621628	3.78752e+06	577.697
621928	3.78761e+06	577.699
621718	3.78756e+06	577.699
621888	3.78756e+06	577.699
621528	3.78753e+06	577.699
621572	3.7875e+06	577.699
621882	3.78755e+06	577.701
621578	3.7875e+06	577.702
621898	3.78759e+06	577.703
621848	3.78756e+06	577.705
621638	3.78757e+06	577.706
621732	3.78749e+06	577.708
621948	3.78761e+06	577.709
621902	3.78757e+06	577.709
621618	3.78757e+06	577.713
621758	3.7875e+06	577.713
621552	3.78754e+06	577.716
621832	3.78751e+06	577.719
621492	3.78749e+06	577.719
621768	3.78755e+06	577.722
621568	3.78755e+06	577.722
621522	3.78748e+06	577.722
621652	3.78753e+06	577.724
621852	3.78756e+06	577.726
621668	3.78752e+06	577.727
621688	3.78757e+06	577.728
621702	3.78757e+06	577.732
621618	3.78751e+06	577.732
621602	3.78749e+06	577.733
621778	3.78755e+06	577.735
621822	3.78755e+06	577.736
621968	3.78762e+06	577.738
621752	3.7875e+06	577.745
621758	3.78756e+06	577.747
621792	3.78755e+06	577.747
621932	3.7876e+06	577.748
621908	3.78757e+06	577.748
621908	3.7876e+06	577.751
621642	3.78757e+06	577.752
621872	3.78758e+06	577.754
621878	3.78758e+06	577.756
621582	3.78755e+06	577.758
621762	3.78755e+06	577.758
621538	3.78748e+06	577.76
621938	3.7876e+06	577.764
621692	3.7875e+06	577.764
621638	3.78753e+06	577.766
621782	3.7875e+06	577.766
621912	3.78758e+06	577.767
621712	3.78749e+06	577.767
621958	3.78761e+06	577.768
621872	3.78754e+06	577.768
621842	3.78756e+06	577.769
621952	3.78762e+06	577.774
621772	3.7875e+06	577.775
621942	3.7876e+06	577.776
621648	3.78757e+06	577.776
621608	3.78756e+06	577.777
621738	3.78756e+06	577.777
621542	3.78754e+06	577.777
621802	3.78751e+06	577.777
621708	3.78756e+06	577.781
621518	3.78748e+06	577.781
621862	3.78757e+06	577.783
621732	3.78756e+06	577.789
621938	3.78761e+06	577.791
621682	3.78751e+06	577.792
621548	3.78749e+06	577.793
621568	3.7875e+06	577.794
621652	3.78757e+06	577.795
621682	3.78757e+06	577.798
621768	3.7875e+06	577.798
621882	3.78758e+06	577.799
621842	3.78752e+06	577.799
621962	3.78762e+06	577.8
621728	3.78756e+06	577.802
621932	3.78761e+06	577.803
621828	3.78751e+06	577.803
621918	3.78758e+06	577.804
621892	3.78759e+06	577.807
621918	3.7876e+06	577.809
621772	3.78755e+06	577.813
621852	3.78752e+06	577.813
621658	3.78757e+06	577.814
621922	3.78759e+06	577.815
621498	3.78751e+06	577.817
621508	3.78752e+06	577.818
621722	3.7875e+06	577.819
621558	3.78749e+06	577.819
621558	3.78754e+06	577.823
621728	3.7875e+06	577.823
621622	3.78757e+06	577.825
621598	3.78756e+06	577.827
621658	3.78753e+06	577.828
621538	3.78753e+06	577.83
621838	3.78755e+06	577.832
621858	3.78753e+06	577.833
621688	3.78751e+06	577.834
621878	3.78755e+06	577.835
621872	3.78755e+06	577.835
621828	3.78755e+06	577.836
621752	3.78756e+06	577.837
621512	3.78748e+06	577.84
621678	3.78757e+06	577.841
621892	3.78756e+06	577.841
621698	3.78757e+06	577.842
621862	3.78753e+06	577.842
621788	3.78755e+06	577.843
621868	3.78754e+06	577.843
621902	3.78759e+06	577.846
621808	3.78754e+06	577.846
621778	3.7875e+06	577.846
621748	3.78756e+06	577.848
621928	3.78759e+06	577.85
621522	3.78752e+06	577.85
621858	3.78756e+06	577.851
621742	3.78756e+06	577.854
621822	3.78751e+06	577.856
621952	3.78761e+06	577.857
621932	3.7876e+06	577.858
621808	3.78751e+06	577.86
621898	3.78757e+06	577.862
621532	3.78748e+06	577.862
621572	3.78755e+06	577.864
621672	3.78757e+06	577.865
621798	3.78751e+06	577.865
621868	3.78757e+06	577.866
621762	3.7875e+06	577.866
621508	3.78748e+06	577.875
621668	3.78757e+06	577.881
621618	3.78752e+06	577.881
621948	3.78761e+06	577.884
621722	3.78756e+06	577.884
621502	3.78748e+06	577.888
621588	3.78755e+06	577.889
621958	3.78762e+06	577.891
621942	3.78761e+06	577.891
621678	3.78752e+06	577.891
621532	3.78753e+06	577.894
621662	3.78757e+06	577.898
621618	3.78751e+06	577.899
621632	3.78753e+06	577.9
621912	3.7876e+06	577.901
621788	3.78751e+06	577.901
621498	3.78749e+06	577.901
621928	3.7876e+06	577.905
621498	3.78751e+06	577.908
621902	3.78757e+06	577.909
621942	3.78761e+06	577.911
621842	3.78752e+06	577.911
621672	3.78752e+06	577.912
621888	3.78756e+06	577.914
621758	3.7875e+06	577.916
621922	3.7876e+06	577.922
621782	3.78755e+06	577.924
621908	3.78758e+06	577.93
621848	3.78756e+06	577.93
621758	3.78755e+06	577.932
621748	3.7875e+06	577.932
621628	3.78757e+06	577.933
621738	3.7875e+06	577.934
621768	3.78755e+06	577.939
621612	3.78756e+06	577.94
621832	3.78755e+06	577.94
621692	3.7875e+06	577.943
621622	3.78752e+06	577.947
621552	3.78749e+06	577.947
621912	3.78758e+06	577.948
621548	3.78754e+06	577.948
621792	3.78751e+06	577.948
621928	3.7876e+06	577.951
621898	3.78759e+06	577.951
621818	3.78751e+06	577.952
621812	3.78754e+06	577.953
621888	3.78758e+06	577.954
621588	3.7875e+06	577.954
621602	3.78756e+06	577.956
621562	3.7875e+06	577.956
621918	3.78759e+06	577.96
621662	3.78753e+06	577.961
621592	3.7875e+06	577.963
621542	3.78749e+06	577.963
621692	3.78757e+06	577.964
621512	3.78752e+06	577.964
621862	3.78756e+06	577.965
621798	3.78754e+06	577.966
621838	3.78752e+06	577.966
621732	3.7875e+06	577.966
621582	3.7875e+06	577.968
621528	3.78748e+06	577.969
621872	3.78755e+06	577.973
621922	3.78759e+06	577.974
621802	3.78754e+06	577.974
621632	3.78757e+06	577.976
621498	3.7875e+06	577.979
621752	3.7875e+06	577.98
621848	3.78752e+06	577.986
621908	3.78759e+06	577.988
621878	3.78757e+06	577.988
621842	3.78755e+06	577.99
621692	3.78751e+06	577.99
621792	3.78754e+06	577.992
621518	3.78752e+06	577.994
621818	3.78754e+06	577.998
621772	3.78751e+06	577.999
621882	3.78756e+06	578.001
621682	3.78752e+06	578.003
621742	3.7875e+06	578.005
621578	3.78755e+06	578.006
621762	3.78755e+06	578.006
621868	3.78757e+06	578.008
621858	3.78756e+06	578.011
621812	3.78751e+06	578.011
621722	3.7875e+06	578.011
621872	3.78757e+06	578.012
621778	3.78755e+06	578.012
621628	3.78753e+06	578.013
621522	3.78748e+06	578.014
621892	3.78757e+06	578.016
621562	3.78754e+06	578.016
621938	3.78761e+06	578.017
621718	3.78756e+06	578.021
621502	3.78751e+06	578.026
621868	3.78755e+06	578.03
621832	3.78752e+06	578.03
621578	3.7875e+06	578.032
621498	3.7875e+06	578.032
621858	3.78753e+06	578.034
621542	3.78753e+06	578.035
621852	3.78753e+06	578.035
621688	3.78751e+06	578.04
621598	3.7875e+06	578.04
621638	3.78757e+06	578.041
621708	3.78756e+06	578.041
621822	3.78754e+06	578.042
621868	3.78754e+06	578.042
621918	3.7876e+06	578.044
621862	3.78754e+06	578.046
621712	3.7875e+06	578.046
621882	3.78758e+06	578.048
621808	3.78754e+06	578.048
621568	3.7875e+06	578.05
621898	3.78757e+06	578.051
621528	3.78752e+06	578.052
621572	3.7875e+06	578.052
621702	3.78756e+06	578.055
621592	3.78755e+06	578.056
621618	3.78756e+06	578.058
621642	3.78753e+06	578.058
621898	3.78758e+06	578.061
621738	3.78755e+06	578.062
621792	3.78754e+06	578.062
621718	3.7875e+06	578.062
621668	3.78753e+06	578.063
621688	3.78757e+06	578.068
621762	3.78751e+06	578.069
621732	3.78755e+06	578.074
621772	3.78755e+06	578.074
621548	3.78749e+06	578.076
621518	3.78748e+06	578.076
621648	3.78753e+06	578.077
621498	3.78749e+06	578.078
621838	3.78755e+06	578.079
621892	3.78758e+06	578.08
621868	3.78756e+06	578.083
621618	3.78752e+06	578.083
621538	3.78749e+06	578.084
621642	3.78757e+06	578.085
621728	3.78755e+06	578.088
621902	3.78758e+06	578.089
621852	3.78756e+06	578.089
621652	3.78753e+06	578.089
621538	3.78753e+06	578.089
621552	3.78754e+06	578.091
621782	3.78751e+06	578.091
621902	3.78759e+06	578.095
621558	3.7875e+06	578.102
621648	3.78757e+06	578.103
621728	3.7875e+06	578.103
621508	3.78748e+06	578.106
621908	3.78758e+06	578.108
621568	3.78754e+06	578.112
621828	3.78754e+06	578.114
621872	3.78756e+06	578.116
621758	3.78755e+06	578.116
621758	3.78751e+06	578.119
621502	3.78749e+06	578.119
621918	3.78759e+06	578.121
621802	3.78751e+06	578.122
621652	3.78757e+06	578.123
621608	3.78756e+06	578.124
621912	3.78759e+06	578.126
621682	3.78752e+06	578.128
621808	3.78752e+06	578.128
621608	3.78749e+06	578.129
621868	3.78755e+06	578.131
621658	3.78753e+06	578.131
621712	3.78756e+06	578.132
621922	3.7876e+06	578.133
621828	3.78752e+06	578.133
621862	3.78756e+06	578.136
621788	3.78754e+06	578.137
621658	3.78757e+06	578.138
621912	3.78759e+06	578.139
621698	3.78751e+06	578.141
621582	3.78755e+06	578.148
621682	3.78757e+06	578.149
621512	3.78748e+06	578.151
621848	3.78755e+06	578.152
621788	3.78751e+06	578.157
621702	3.78756e+06	578.158
621882	3.78756e+06	578.159
621778	3.78751e+06	578.159
621878	3.78756e+06	578.163
621638	3.78753e+06	578.167
621882	3.78757e+06	578.168
621622	3.78756e+06	578.171
621752	3.78755e+06	578.171
621508	3.78751e+06	578.172
621532	3.78749e+06	578.174
621532	3.78752e+06	578.177
621832	3.78754e+06	578.178
621748	3.78755e+06	578.182
621822	3.78752e+06	578.187
621738	3.7875e+06	578.187
621698	3.78756e+06	578.189
621742	3.78755e+06	578.189
621522	3.78752e+06	578.191
621842	3.78753e+06	578.193
621748	3.7875e+06	578.193
621722	3.78755e+06	578.194
621562	3.7875e+06	578.197
621892	3.78757e+06	578.198
621668	3.78757e+06	578.198
621558	3.78754e+06	578.199
621708	3.78749e+06	578.2
621782	3.78754e+06	578.203
621722	3.78751e+06	578.203
621678	3.78757e+06	578.206
621598	3.78755e+06	578.206
621888	3.78757e+06	578.21
621672	3.78753e+06	578.215
621848	3.78753e+06	578.218
621798	3.78751e+06	578.218
621768	3.78754e+06	578.222
621772	3.78751e+06	578.223
621732	3.7875e+06	578.223
621888	3.78758e+06	578.225
621672	3.78757e+06	578.23
621842	3.78755e+06	578.232
621682	3.78753e+06	578.232
621552	3.7875e+06	578.232
621622	3.78753e+06	578.234
621768	3.78751e+06	578.234
621908	3.78759e+06	578.235
621852	3.78753e+06	578.235
621692	3.78751e+06	578.236
621838	3.78752e+06	578.239
621752	3.78751e+06	578.24
621688	3.78752e+06	578.247
621858	3.78754e+06	578.249
621862	3.78754e+06	578.25
621808	3.78753e+06	578.25
621898	3.78758e+06	578.251
621548	3.78753e+06	578.251
621572	3.78754e+06	578.254
621882	3.78757e+06	578.257
621502	3.78751e+06	578.258
621868	3.78756e+06	578.261
621588	3.78755e+06	578.265
621902	3.78758e+06	578.271
621662	3.78757e+06	578.271
621872	3.78757e+06	578.271
621812	3.78754e+06	578.272
621762	3.78751e+06	578.273
621542	3.78749e+06	578.279
621762	3.78754e+06	578.28
621528	3.78749e+06	578.28
621628	3.78756e+06	578.284
621798	3.78754e+06	578.284
621778	3.78754e+06	578.29
621612	3.78756e+06	578.292
621588	3.78751e+06	578.292
621862	3.78755e+06	578.293
621542	3.78753e+06	578.293
621818	3.78752e+06	578.293
621632	3.78753e+06	578.294
621692	3.78756e+06	578.3
621758	3.78754e+06	578.301
621802	3.78754e+06	578.301
621792	3.78751e+06	578.301
621582	3.78751e+06	578.301
621852	3.78755e+06	578.303
621742	3.7875e+06	578.304
621568	3.78751e+06	578.306
621522	3.78749e+06	578.306
621698	3.7875e+06	578.314
621818	3.78754e+06	578.316
621512	3.78751e+06	578.318
621662	3.78753e+06	578.321
621758	3.78751e+06	578.322
621718	3.78755e+06	578.324
621632	3.78756e+06	578.327
621838	3.78754e+06	578.331
621772	3.78754e+06	578.334
621508	3.78749e+06	578.337
621502	3.7875e+06	578.338
621832	3.78752e+06	578.34
621602	3.78755e+06	578.342
621718	3.7875e+06	578.342
621822	3.78754e+06	578.343
621738	3.78755e+06	578.346
621518	3.78751e+06	578.349
621502	3.78749e+06	578.35
621712	3.7875e+06	578.353
621892	3.78758e+06	578.354
621612	3.78752e+06	578.355
621732	3.78755e+06	578.358
621548	3.7875e+06	578.36
621878	3.78756e+06	578.361
621668	3.78753e+06	578.362
621578	3.78751e+06	578.363
621558	3.7875e+06	578.364
621792	3.78753e+06	578.365
621678	3.78753e+06	578.369
621538	3.78752e+06	578.369
621518	3.78749e+06	578.37
621848	3.78755e+06	578.372
621728	3.78755e+06	578.373
621812	3.78752e+06	578.375
621698	3.78751e+06	578.375
621638	3.78756e+06	578.377
621888	3.78757e+06	578.381
621628	3.78753e+06	578.381
621528	3.78752e+06	578.381
621728	3.78751e+06	578.383
621702	3.78755e+06	578.389
621502	3.7875e+06	578.391
621722	3.78751e+06	578.394
621578	3.78754e+06	578.396
621572	3.78751e+06	578.396
621618	3.78756e+06	578.397
621688	3.78756e+06	578.399
621808	3.78752e+06	578.403
621538	3.78749e+06	578.405
621828	3.78754e+06	578.408
621752	3.78755e+06	578.414
621788	3.78752e+06	578.414
621782	3.78751e+06	578.416
621642	3.78756e+06	578.418
621612	3.78752e+06	578.418
621618	3.78753e+06	578.422
621658	3.78754e+06	578.424
621878	3.78757e+06	578.426
621862	3.78755e+06	578.426
621648	3.78756e+06	578.428
621788	3.78754e+06	578.432
621852	3.78754e+06	578.435
621562	3.78754e+06	578.438
621562	3.78751e+06	578.438
621848	3.78753e+06	578.44
621592	3.78755e+06	578.441
621552	3.78753e+06	578.441
621738	3.78751e+06	578.441
621828	3.78752e+06	578.447
621772	3.78752e+06	578.448
621652	3.78756e+06	578.451
621858	3.78754e+06	578.451
621748	3.78751e+06	578.453
621652	3.78754e+06	578.454
621688	3.78752e+06	578.456
621708	3.78755e+06	578.457
621642	3.78754e+06	578.457
621658	3.78756e+06	578.46
621712	3.78755e+06	578.462
621512	3.78749e+06	578.463
621802	3.78752e+06	578.467
621608	3.78755e+06	578.471
621778	3.78751e+06	578.472
621648	3.78754e+06	578.474
621842	3.78754e+06	578.476
621762	3.78752e+06	578.476
621858	3.78755e+06	578.477
621592	3.78751e+06	578.478
621732	3.78751e+06	578.48
621692	3.78752e+06	578.481
621782	3.78754e+06	578.482
621808	3.78753e+06	578.484
621758	3.78754e+06	578.485
621768	3.78751e+06	578.488
621532	3.78752e+06	578.491
621692	3.78749e+06	578.493
621832	3.78754e+06	578.496
621532	3.78749e+06	578.498
621682	3.78756e+06	578.5
621752	3.78751e+06	578.5
621872	3.78756e+06	578.502
621722	3.78755e+06	578.504
621768	3.78754e+06	578.505
621548	3.78753e+06	578.509
621838	3.78753e+06	578.512
621552	3.7875e+06	578.512
621668	3.78756e+06	578.515
621748	3.78755e+06	578.516
621622	3.78756e+06	578.517
621702	3.78751e+06	578.517
621542	3.7875e+06	578.517
621742	3.78755e+06	578.524
621838	3.78754e+06	578.524
621822	3.78752e+06	578.524
621508	3.78751e+06	578.526
621698	3.78756e+06	578.528
621672	3.78753e+06	578.533
621852	3.78755e+06	578.535
621612	3.7875e+06	578.535
621582	3.78754e+06	578.537
621522	3.78751e+06	578.543
621568	3.78754e+06	578.546
621622	3.78753e+06	578.548
621758	3.78752e+06	578.548
621542	3.78752e+06	578.551
621762	3.78754e+06	578.553
621612	3.78753e+06	578.557
621668	3.78754e+06	578.562
621678	3.78756e+06	578.563
621638	3.78754e+06	578.564
621798	3.78752e+06	578.565
621778	3.78754e+06	578.567
621508	3.78749e+06	578.568
621558	3.78753e+06	578.574
621838	3.78753e+06	578.576
621612	3.78751e+06	578.584
621722	3.78752e+06	578.586
621598	3.78755e+06	578.591
621812	3.78753e+06	578.592
621528	3.78749e+06	578.592
621672	3.78756e+06	578.594
621742	3.78751e+06	578.595
621688	3.78753e+06	578.597
621752	3.78754e+06	578.599
621772	3.78754e+06	578.602
621798	3.78753e+06	578.602
621558	3.78751e+06	578.605
621688	3.78753e+06	578.62
621842	3.78753e+06	578.621
621818	3.78752e+06	578.621
621698	3.78752e+06	578.621
621568	3.78751e+06	578.621
621718	3.78751e+06	578.622
621692	3.78756e+06	578.628
621718	3.78755e+06	578.628
621802	3.78753e+06	578.628
621738	3.78754e+06	578.631
621522	3.78749e+06	578.631
621848	3.78754e+06	578.632
621588	3.78751e+06	578.632
621582	3.78751e+06	578.633
621818	3.78753e+06	578.634
621628	3.78756e+06	578.635
621848	3.78754e+06	578.638
621612	3.78755e+06	578.639
621732	3.78754e+06	578.643
621572	3.78754e+06	578.644
621548	3.7875e+06	578.644
621662	3.78756e+06	578.645
621858	3.78755e+06	578.645
621538	3.78752e+06	578.645
621832	3.78753e+06	578.648
621588	3.78754e+06	578.649
621792	3.78752e+06	578.654
621822	3.78753e+06	578.655
621852	3.78754e+06	578.658
621728	3.78754e+06	578.659
621702	3.78749e+06	578.662
621518	3.78749e+06	578.663
621728	3.78751e+06	578.664
621578	3.78751e+06	578.666
621758	3.78753e+06	578.67
621788	3.78752e+06	578.67
621772	3.78752e+06	578.672
621512	3.78751e+06	578.673
621702	3.78755e+06	578.675
621632	3.78756e+06	578.677
621562	3.78751e+06	578.679
621662	3.78754e+06	578.681
621702	3.78751e+06	578.685
621738	3.78751e+06	578.694
621612	3.78749e+06	578.694
621508	3.7875e+06	578.696
621678	3.78753e+06	578.7
621692	3.78752e+06	578.703
621528	3.78751e+06	578.704
621828	3.78753e+06	578.706
621632	3.78754e+06	578.709
621638	3.78756e+06	578.712
621598	3.7875e+06	578.713
621768	3.78752e+06	578.714
621748	3.78751e+06	578.714
621518	3.78751e+06	578.717
621688	3.78756e+06	578.718
621842	3.78754e+06	578.718
621538	3.7875e+06	578.721
621552	3.78753e+06	578.724
621788	3.78753e+06	578.726
621812	3.78752e+06	578.729
621602	3.78755e+06	578.734
621572	3.78751e+06	578.736
621732	3.78751e+06	578.737
621782	3.78752e+06	578.741
621682	3.78753e+06	578.742
621508	3.7875e+06	578.75
621642	3.78756e+06	578.751
621612	3.78751e+06	578.751
621648	3.78756e+06	578.753
621828	3.78753e+06	578.76
621618	3.78753e+06	578.761
621702	3.78752e+06	578.761
621752	3.78752e+06	578.761
621618	3.78755e+06	578.763
621712	3.78755e+06	578.765
621628	3.78754e+06	578.766
621548	3.78752e+06	578.767
621658	3.78754e+06	578.769
621552	3.78751e+06	578.772
621542	3.7875e+06	578.775
621782	3.78753e+06	578.776
621512	3.78749e+06	578.776
621722	3.78752e+06	578.777
621652	3.78756e+06	578.778
621832	3.78753e+06	578.781
621658	3.78756e+06	578.782
621752	3.78754e+06	578.783
621778	3.78752e+06	578.785
621578	3.78754e+06	578.786
621768	3.78753e+06	578.789
621562	3.78753e+06	578.792
621698	3.78755e+06	578.803
621758	3.78752e+06	578.808
621802	3.78752e+06	578.812
621542	3.78752e+06	578.813
621722	3.78754e+06	578.814
621708	3.7875e+06	578.816
621652	3.78754e+06	578.818
621532	3.7875e+06	578.822
621592	3.78754e+06	578.826
621762	3.78753e+06	578.827
621792	3.78753e+06	578.831
621668	3.78756e+06	578.832
621522	3.78751e+06	578.833
621528	3.7875e+06	578.839
621682	3.78756e+06	578.841
621778	3.78753e+06	578.844
621558	3.78751e+06	578.846
621748	3.78754e+06	578.85
621758	3.78753e+06	578.854
621608	3.78755e+06	578.855
621642	3.78754e+06	578.855
621668	3.78754e+06	578.858
621742	3.78754e+06	578.859
621822	3.78753e+06	578.86
621648	3.78754e+06	578.861
621622	3.78755e+06	578.864
621698	3.7875e+06	578.864
621698	3.78752e+06	578.866
621672	3.78754e+06	578.87
621532	3.78751e+06	578.871
621772	3.78753e+06	578.88
621622	3.78754e+06	578.885
621742	3.78751e+06	578.887
621612	3.78753e+06	578.896
621708	3.78752e+06	578.901
621718	3.78751e+06	578.901
621708	3.78755e+06	578.903
621698	3.78755e+06	578.905
621692	3.78753e+06	578.909
621798	3.78752e+06	578.91
621812	3.78753e+06	578.911
621678	3.78756e+06	578.913
621738	3.78754e+06	578.915
621612	3.7875e+06	578.917
621798	3.78753e+06	578.92
621562	3.78752e+06	578.92
621548	3.78751e+06	578.924
621582	3.78754e+06	578.927
621732	3.78754e+06	578.927
621718	3.78754e+06	578.931
621538	3.78751e+06	578.932
621558	3.78753e+06	578.934
621608	3.78753e+06	578.936
621728	3.78754e+06	578.94
621768	3.78752e+06	578.94
621728	3.78752e+06	578.944
621738	3.78752e+06	578.948
621802	3.78753e+06	578.949
621602	3.7875e+06	578.949
621818	3.78753e+06	578.95
621518	3.7875e+06	578.955
621672	3.78756e+06	578.959
621638	3.78754e+06	578.96
621692	3.78755e+06	578.965
621752	3.78753e+06	578.968
621712	3.78751e+06	578.969
621582	3.78752e+06	578.97
621588	3.78752e+06	578.973
621748	3.78752e+06	578.974
621688	3.78754e+06	578.978
621552	3.78752e+06	578.982
621762	3.78752e+06	578.984
621612	3.78755e+06	578.985
621722	3.78754e+06	578.985
621628	3.78755e+06	578.986
621522	3.7875e+06	578.986
621568	3.78753e+06	578.992
621732	3.78752e+06	578.994
621578	3.78752e+06	578.998
621598	3.78754e+06	579.002
621702	3.78752e+06	579.006
621698	3.78754e+06	579.007
621792	3.78752e+06	579.007
621552	3.78751e+06	579.013
621678	3.78754e+06	579.014
621538	3.7875e+06	579.014
621512	3.7875e+06	579.017
621662	3.78756e+06	579.018
621788	3.78753e+06	579.02
621752	3.78752e+06	579.021
621548	3.78752e+06	579.025
621512	3.7875e+06	579.027
621632	3.78755e+06	579.028
621608	3.78753e+06	579.032
621588	3.78754e+06	579.034
621662	3.78754e+06	579.044
621568	3.78752e+06	579.048
621572	3.78753e+06	579.054
621708	3.78751e+06	579.055
621638	3.78755e+06	579.057
621528	3.78751e+06	579.057
621688	3.78755e+06	579.058
621542	3.78751e+06	579.058
621692	3.78753e+06	579.067
621722	3.78753e+06	579.067
621782	3.78752e+06	579.067
621712	3.78754e+06	579.069
621782	3.78753e+06	579.071
621768	3.78753e+06	579.072
621572	3.78752e+06	579.076
621648	3.78755e+06	579.077
621748	3.78754e+06	579.081
621618	3.78754e+06	579.083
621642	3.78755e+06	579.085
621518	3.7875e+06	579.085
621558	3.78752e+06	579.087
621692	3.78754e+06	579.089
621778	3.78752e+06	579.098
621762	3.78753e+06	579.101
621608	3.78752e+06	579.103
621652	3.78755e+06	579.104
621658	3.78755e+06	579.104
621632	3.78754e+06	579.107
621542	3.78751e+06	579.109
621698	3.78753e+06	579.112
621658	3.78755e+06	579.118
621778	3.78753e+06	579.121
621602	3.78754e+06	579.126
621618	3.78755e+06	579.133
621682	3.78754e+06	579.134
621532	3.7875e+06	579.145
621562	3.78753e+06	579.146
621708	3.78752e+06	579.146
621722	3.78753e+06	579.148
621668	3.78755e+06	579.149
621592	3.78751e+06	579.151
621752	3.78753e+06	579.152
621772	3.78753e+06	579.157
621682	3.78755e+06	579.162
621578	3.78753e+06	579.176
621742	3.78752e+06	579.179
621548	3.78751e+06	579.18
621718	3.78752e+06	579.181
621652	3.78755e+06	579.183
621562	3.78752e+06	579.189
621742	3.78754e+06	579.194
621628	3.78754e+06	579.195
621558	3.78752e+06	579.198
621738	3.78753e+06	579.2
621738	3.78752e+06	579.201
621708	3.78754e+06	579.206
621672	3.78754e+06	579.208
621728	3.78753e+06	579.21
621592	3.78754e+06	579.211
621732	3.78753e+06	579.212
621622	3.78755e+06	579.216
621532	3.78751e+06	579.223
621728	3.78752e+06	579.225
621718	3.78754e+06	579.234
621702	3.7875e+06	579.234
621612	3.78754e+06	579.235
621748	3.78752e+06	579.235
621648	3.78755e+06	579.236
621528	3.7875e+06	579.236
621552	3.78752e+06	579.24
621538	3.78751e+06	579.242
621522	3.7875e+06	579.242
621608	3.78754e+06	579.247
621668	3.78755e+06	579.249
621702	3.78753e+06	579.251
621732	3.78752e+06	579.251
621642	3.78755e+06	579.254
621678	3.78755e+06	579.262
621748	3.78753e+06	579.266
621608	3.78752e+06	579.269
621622	3.78754e+06	579.272
621702	3.78749e+06	579.278
621712	3.78752e+06	579.286
621582	3.78753e+06	579.298
621582	3.78752e+06	579.308
621692	3.78755e+06	579.316
621672	3.78755e+06	579.323
621578	3.78752e+06	579.33
621628	3.78755e+06	579.332
621678	3.78754e+06	579.339
621702	3.78754e+06	579.342
621662	3.78755e+06	579.344
621638	3.78755e+06	579.357
621698	3.78753e+06	579.357
621612	3.78754e+06	579.367
621608	3.78754e+06	579.371
621712	3.78754e+06	579.372
621632	3.78755e+06	579.379
621662	3.78755e+06	579.386
621598	3.78754e+06	579.387
621598	3.78751e+06	579.387
621708	3.78753e+06	579.391
621568	3.78752e+06	579.392
621618	3.78754e+06	579.394
621688	3.78755e+06	579.397
621698	3.78749e+06	579.414
621568	3.78753e+06	579.416
621572	3.78752e+06	579.416
621588	3.78753e+06	579.419
621712	3.78752e+06	579.426
621708	3.7875e+06	579.431
621608	3.78751e+06	579.436
621742	3.78752e+06	579.448
621748	3.78753e+06	579.45
621738	3.78753e+06	579.455
621682	3.78754e+06	579.465
621682	3.78755e+06	579.473
621672	3.78755e+06	579.476
621728	3.78753e+06	579.48
621702	3.78753e+06	579.497
621732	3.78753e+06	579.497
621602	3.78754e+06	579.506
621708	3.78754e+06	579.509
621742	3.78753e+06	579.528
621712	3.78753e+06	579.531
621698	3.78754e+06	579.536
621718	3.78753e+06	579.538
621572	3.78753e+06	579.543
621692	3.78754e+06	579.55
621688	3.78754e+06	579.569
621602	3.78753e+06	579.576
621578	3.78753e+06	579.582
621712	3.78751e+06	579.585
621598	3.78753e+06	579.589
621588	3.78752e+06	579.589
621592	3.78753e+06	579.596
621608	3.78751e+06	579.602
621708	3.78751e+06	579.605
621678	3.78755e+06	579.611
621602	3.78753e+06	579.62
621602	3.7875e+06	579.622
621598	3.78753e+06	579.632
621708	3.78753e+06	579.637
621592	3.78753e+06	579.645
621582	3.78753e+06	579.646
621702	3.78754e+06	579.647
621588	3.78753e+06	579.657
621602	3.78752e+06	579.664
621718	3.78753e+06	579.671
621712	3.78753e+06	579.675
621598	3.78752e+06	579.676
621592	3.78752e+06	579.689
621742	3.78753e+06	579.708
621602	3.78752e+06	579.708
621598	3.78752e+06	579.72
621592	3.78752e+06	579.732
621718	3.78752e+06	579.738
621602	3.78751e+06	579.752
621598	3.78751e+06	579.764
621608	3.7875e+06	579.769
621702	3.7875e+06	579.784
621602	3.78751e+06	579.796
621608	3.7875e+06	579.858

## Sheet: Region 3
X	Y	Elevation
623432	3.78642e+06	607.824
623448	3.78641e+06	607.831
623462	3.78649e+06	607.84
623442	3.78641e+06	607.848
623502	3.78655e+06	607.861
623498	3.78654e+06	607.861
623438	3.78642e+06	607.864
623458	3.78649e+06	607.865
623492	3.78653e+06	607.874
623468	3.78649e+06	607.874
623508	3.78656e+06	607.881
623512	3.78656e+06	607.883
623492	3.78654e+06	607.883
623522	3.78657e+06	607.884
623518	3.78657e+06	607.884
623508	3.78656e+06	607.885
623502	3.78655e+06	607.885
623512	3.78657e+06	607.889
623498	3.78655e+06	607.89
623518	3.78657e+06	607.893
623462	3.7865e+06	607.902
623468	3.78649e+06	607.91
623502	3.78654e+06	607.911
623608	3.78665e+06	607.912
623458	3.7865e+06	607.915
623508	3.78655e+06	607.917
623538	3.78658e+06	607.918
623492	3.78654e+06	607.918
623498	3.78655e+06	607.919
623438	3.78641e+06	607.921
623512	3.78656e+06	607.924
623518	3.78656e+06	607.925
623432	3.78641e+06	607.925
623508	3.78657e+06	607.926
623522	3.78657e+06	607.926
623542	3.78657e+06	607.928
623512	3.78657e+06	607.929
623518	3.78658e+06	607.933
623432	3.78642e+06	607.933
623602	3.78665e+06	607.938
623502	3.78654e+06	607.938
623488	3.78654e+06	607.94
623612	3.78665e+06	607.942
623508	3.78655e+06	607.944
623428	3.78642e+06	607.946
623498	3.78656e+06	607.948
623492	3.78655e+06	607.948
623622	3.78666e+06	607.954
623498	3.78652e+06	607.961
623502	3.78657e+06	607.962
623438	3.78642e+06	607.963
623508	3.78657e+06	607.966
623518	3.78656e+06	607.966
623512	3.78655e+06	607.966
623458	3.7865e+06	607.966
623522	3.78656e+06	607.967
623578	3.78662e+06	607.969
623518	3.78658e+06	607.969
623472	3.78649e+06	607.969
623452	3.78647e+06	607.969
623632	3.78667e+06	607.97
623512	3.78658e+06	607.97
623508	3.78654e+06	607.97
623668	3.78671e+06	607.971
623488	3.78654e+06	607.972
623698	3.78675e+06	607.973
623742	3.78681e+06	607.977
623608	3.78665e+06	607.977
623492	3.78655e+06	607.977
623682	3.78674e+06	607.982
623538	3.78658e+06	607.983
623448	3.78641e+06	607.983
623542	3.78657e+06	607.984
623748	3.78682e+06	607.985
623498	3.78653e+06	607.988
623698	3.78676e+06	607.992
623452	3.7865e+06	607.992
623668	3.7867e+06	607.995
623508	3.78654e+06	607.996
623758	3.78684e+06	607.997
623668	3.78671e+06	607.997
623428	3.78641e+06	607.999
623752	3.78683e+06	608
623442	3.78642e+06	608
623752	3.78683e+06	608.001
623658	3.78669e+06	608.001
623668	3.78669e+06	608.001
623538	3.78657e+06	608.001
623738	3.7868e+06	608.003
623708	3.78676e+06	608.003
623502	3.78657e+06	608.003
623512	3.78655e+06	608.003
623682	3.78673e+06	608.004
623592	3.78663e+06	608.005
623512	3.78658e+06	608.005
623492	3.78656e+06	608.006
623618	3.78665e+06	608.007
623508	3.78658e+06	608.007
623488	3.78655e+06	608.007
623522	3.78656e+06	608.008
623518	3.78655e+06	608.008
623528	3.78656e+06	608.009
623742	3.78681e+06	608.011
623742	3.78682e+06	608.012
623758	3.78684e+06	608.013
623738	3.78681e+06	608.014
623612	3.78665e+06	608.014
623458	3.78651e+06	608.014
623472	3.78648e+06	608.014
623748	3.78682e+06	608.015
623612	3.78666e+06	608.016
623702	3.78675e+06	608.017
623518	3.78659e+06	608.018
623428	3.78642e+06	608.02
623688	3.78675e+06	608.021
623592	3.78665e+06	608.021
623622	3.78667e+06	608.023
623502	3.78652e+06	608.023
623748	3.78683e+06	608.024
623732	3.7868e+06	608.026
623482	3.78654e+06	608.028
623692	3.78676e+06	608.029
623512	3.78654e+06	608.029
623758	3.78683e+06	608.031
623492	3.78656e+06	608.034
623662	3.78669e+06	608.035
623578	3.78663e+06	608.035
623488	3.78655e+06	608.036
623662	3.78671e+06	608.037
623762	3.78684e+06	608.04
623512	3.78659e+06	608.04
623498	3.78657e+06	608.04
623542	3.78656e+06	608.04
623608	3.78664e+06	608.041
623452	3.78651e+06	608.042
623492	3.78652e+06	608.043
623502	3.78658e+06	608.044
623742	3.78682e+06	608.045
623598	3.78665e+06	608.045
623748	3.78681e+06	608.047
623618	3.78665e+06	608.047
623508	3.78658e+06	608.047
623462	3.7865e+06	608.047
623538	3.78659e+06	608.048
623442	3.78642e+06	608.048
623752	3.78682e+06	608.049
623522	3.78655e+06	608.049
623422	3.78642e+06	608.049
623752	3.78684e+06	608.05
623738	3.78681e+06	608.05
623528	3.78656e+06	608.05
623518	3.78655e+06	608.051
623512	3.78654e+06	608.055
623618	3.78667e+06	608.056
623442	3.78641e+06	608.058
623672	3.78674e+06	608.06
623672	3.7867e+06	608.06
623482	3.78655e+06	608.061
623662	3.78671e+06	608.062
623672	3.78669e+06	608.063
623628	3.78667e+06	608.063
623488	3.78656e+06	608.064
623478	3.78649e+06	608.064
623472	3.78649e+06	608.064
623448	3.78648e+06	608.064
623492	3.78653e+06	608.066
623748	3.78683e+06	608.067
623758	3.78683e+06	608.069
623702	3.78676e+06	608.069
623692	3.78674e+06	608.069
623518	3.78659e+06	608.07
623478	3.78649e+06	608.07
623762	3.78684e+06	608.072
623678	3.7867e+06	608.072
623708	3.78675e+06	608.074
623592	3.78666e+06	608.074
623602	3.78664e+06	608.074
623548	3.78659e+06	608.075
623482	3.78649e+06	608.075
623678	3.78675e+06	608.076
623702	3.78675e+06	608.077
623658	3.78669e+06	608.077
623612	3.78666e+06	608.077
623508	3.78659e+06	608.077
623432	3.78643e+06	608.078
623498	3.78658e+06	608.08
623612	3.78664e+06	608.081
623488	3.78649e+06	608.081
623742	3.78683e+06	608.082
623742	3.7868e+06	608.082
623748	3.78681e+06	608.083
623512	3.78653e+06	608.083
623502	3.78658e+06	608.084
623522	3.78658e+06	608.084
623512	3.78659e+06	608.085
623508	3.78652e+06	608.086
623692	3.78676e+06	608.087
623738	3.78682e+06	608.088
623518	3.78654e+06	608.088
623462	3.78648e+06	608.088
623752	3.78684e+06	608.089
623752	3.78682e+06	608.089
623468	3.7865e+06	608.089
623438	3.78643e+06	608.09
623528	3.78655e+06	608.091
623522	3.78655e+06	608.091
623452	3.78651e+06	608.091
623488	3.78656e+06	608.093
623458	3.78646e+06	608.093
623652	3.78669e+06	608.094
623482	3.78655e+06	608.094
623672	3.78668e+06	608.095
623622	3.78666e+06	608.096
623762	3.78685e+06	608.097
623542	3.78656e+06	608.097
623652	3.7867e+06	608.099
623758	3.78685e+06	608.102
623608	3.78664e+06	608.102
623748	3.78684e+06	608.103
623658	3.78671e+06	608.103
623762	3.78683e+06	608.106
623688	3.78672e+06	608.106
623478	3.78647e+06	608.106
623732	3.78681e+06	608.11
623548	3.78656e+06	608.111
623758	3.78682e+06	608.112
623508	3.78659e+06	608.112
623422	3.78642e+06	608.112
623422	3.78641e+06	608.112
623538	3.78659e+06	608.113
623698	3.78676e+06	608.114
623662	3.78669e+06	608.114
623518	3.78654e+06	608.114
623588	3.78666e+06	608.116
623618	3.78664e+06	608.116
623478	3.78655e+06	608.117
623768	3.78684e+06	608.118
623752	3.78681e+06	608.118
623682	3.78676e+06	608.118
623728	3.7868e+06	608.119
623732	3.7868e+06	608.119
623748	3.7868e+06	608.119
623448	3.78651e+06	608.119
623452	3.78641e+06	608.119
623738	3.78682e+06	608.121
623708	3.78675e+06	608.121
623502	3.78659e+06	608.121
623498	3.78658e+06	608.121
623432	3.78641e+06	608.121
623518	3.7866e+06	608.122
623618	3.78667e+06	608.123
623482	3.78656e+06	608.123
623458	3.78647e+06	608.123
623732	3.78681e+06	608.125
623688	3.78676e+06	608.125
623492	3.78649e+06	608.125
623678	3.78675e+06	608.126
623688	3.78674e+06	608.127
623658	3.78671e+06	608.128
623742	3.78683e+06	608.13
623512	3.7866e+06	608.132
623682	3.78675e+06	608.133
623532	3.78655e+06	608.133
623528	3.78655e+06	608.133
623448	3.78642e+06	608.133
623522	3.78654e+06	608.135
623428	3.78643e+06	608.135
623418	3.78642e+06	608.135
623448	3.78642e+06	608.135
623752	3.78685e+06	608.137
623672	3.78673e+06	608.137
623712	3.78676e+06	608.138
623452	3.78652e+06	608.138
623762	3.78683e+06	608.141
623518	3.78653e+06	608.141
623678	3.78668e+06	608.142
623478	3.78648e+06	608.142
623732	3.78679e+06	608.143
623612	3.78664e+06	608.144
623568	3.78663e+06	608.145
623738	3.78683e+06	608.147
623768	3.78684e+06	608.148
623728	3.7868e+06	608.15
623502	3.78659e+06	608.15
623478	3.78655e+06	608.15
623458	3.78651e+06	608.151
623482	3.78656e+06	608.152
623508	3.7866e+06	608.154
623752	3.78681e+06	608.155
623542	3.78655e+06	608.155
623768	3.78685e+06	608.156
623738	3.78679e+06	608.156
623622	3.78664e+06	608.156
623648	3.7867e+06	608.157
623598	3.78662e+06	608.157
623492	3.78658e+06	608.158
623692	3.78673e+06	608.159
623628	3.78668e+06	608.159
623482	3.78649e+06	608.159
623448	3.7864e+06	608.159
623758	3.78682e+06	608.16
623598	3.78661e+06	608.16
623738	3.7868e+06	608.161
623748	3.78684e+06	608.162
623742	3.78684e+06	608.162
623732	3.78682e+06	608.162
623692	3.78677e+06	608.162
623498	3.78659e+06	608.162
623678	3.78673e+06	608.164
623742	3.78679e+06	608.167
623682	3.78672e+06	608.167
623672	3.78671e+06	608.167
623448	3.78652e+06	608.167
623538	3.78657e+06	608.168
623548	3.78655e+06	608.168
623672	3.78675e+06	608.17
623692	3.78672e+06	608.171
623582	3.78666e+06	608.171
623652	3.78669e+06	608.172
623512	3.78652e+06	608.172
623462	3.78646e+06	608.172
623762	3.78685e+06	608.173
623588	3.78666e+06	608.173
623472	3.78655e+06	608.173
623522	3.78654e+06	608.173
623712	3.78675e+06	608.174
623528	3.78654e+06	608.174
623582	3.78663e+06	608.175
623532	3.78655e+06	608.175
623478	3.78654e+06	608.175
623442	3.78643e+06	608.175
623602	3.78662e+06	608.176
623518	3.78653e+06	608.178
623762	3.78682e+06	608.179
623538	3.7866e+06	608.179
623482	3.78657e+06	608.179
623438	3.78641e+06	608.179
623668	3.78668e+06	608.18
623768	3.78683e+06	608.181
623708	3.78674e+06	608.181
623478	3.78656e+06	608.181
623688	3.78677e+06	608.182
623512	3.7866e+06	608.184
623722	3.7868e+06	608.185
623502	3.7866e+06	608.185
623738	3.78683e+06	608.187
623608	3.78667e+06	608.187
623542	3.7866e+06	608.187
623758	3.78681e+06	608.188
623658	3.78672e+06	608.188
623748	3.78679e+06	608.189
623648	3.78669e+06	608.189
623618	3.78664e+06	608.189
623698	3.78673e+06	608.191
623618	3.78668e+06	608.191
623588	3.78665e+06	608.191
623482	3.78647e+06	608.191
623498	3.78659e+06	608.192
623662	3.78668e+06	608.193
623462	3.78651e+06	608.193
623752	3.7868e+06	608.194
623652	3.78671e+06	608.194
623648	3.7867e+06	608.194
623472	3.7865e+06	608.194
623772	3.78684e+06	608.196
623732	3.78682e+06	608.198
623728	3.78681e+06	608.198
623682	3.78676e+06	608.198
623758	3.78685e+06	608.199
623492	3.78659e+06	608.199
623548	3.7866e+06	608.2
623522	3.78653e+06	608.2
623508	3.7866e+06	608.201
623748	3.78685e+06	608.204
623678	3.78673e+06	608.204
623418	3.78642e+06	608.204
623428	3.78641e+06	608.204
623742	3.78684e+06	608.206
623658	3.78668e+06	608.206
623472	3.78655e+06	608.206
623662	3.78674e+06	608.208
623688	3.78674e+06	608.208
623662	3.78673e+06	608.208
623612	3.78663e+06	608.208
623682	3.78668e+06	608.209
623478	3.78656e+06	608.21
623642	3.7867e+06	608.212
623678	3.78668e+06	608.212
623568	3.78664e+06	608.212
623772	3.78685e+06	608.215
623702	3.78677e+06	608.215
623582	3.78666e+06	608.215
623768	3.78683e+06	608.216
623678	3.78676e+06	608.216
623688	3.7867e+06	608.216
623682	3.78668e+06	608.216
623532	3.78654e+06	608.216
623768	3.78685e+06	608.217
623662	3.7867e+06	608.217
623448	3.78652e+06	608.217
623462	3.78645e+06	608.217
623438	3.78643e+06	608.217
623452	3.78642e+06	608.217
623672	3.78676e+06	608.218
623672	3.78675e+06	608.218
623582	3.78662e+06	608.218
623548	3.78657e+06	608.218
623528	3.78654e+06	608.219
623652	3.78672e+06	608.22
623498	3.78649e+06	608.22
623668	3.78675e+06	608.221
623412	3.78642e+06	608.221
623682	3.78677e+06	608.222
623478	3.78648e+06	608.222
623762	3.78682e+06	608.223
623622	3.78664e+06	608.223
623498	3.7866e+06	608.223
623772	3.78684e+06	608.224
623548	3.78655e+06	608.224
623432	3.78643e+06	608.224
623418	3.78641e+06	608.224
623612	3.78668e+06	608.225
623572	3.78663e+06	608.226
623502	3.7866e+06	608.226
623752	3.78685e+06	608.227
623732	3.78683e+06	608.227
623422	3.78643e+06	608.227
623758	3.78681e+06	608.228
623622	3.78668e+06	608.228
623542	3.78655e+06	608.228
623738	3.78684e+06	608.229
623522	3.78653e+06	608.229
623712	3.78674e+06	608.23
623722	3.78681e+06	608.232
623592	3.78665e+06	608.233
623602	3.78661e+06	608.233
623482	3.78646e+06	608.233
623488	3.78659e+06	608.235
623518	3.78652e+06	608.235
623468	3.7865e+06	608.235
623728	3.78682e+06	608.236
623512	3.78661e+06	608.236
623478	3.78657e+06	608.238
623688	3.78677e+06	608.239
623492	3.78659e+06	608.239
623472	3.78656e+06	608.239
623592	3.78661e+06	608.24
623538	3.7866e+06	608.244
623682	3.7867e+06	608.245
623442	3.78652e+06	608.246
623618	3.78663e+06	608.248
623508	3.78661e+06	608.248
623732	3.78683e+06	608.249
623768	3.78682e+06	608.25
623652	3.78668e+06	608.25
623628	3.78664e+06	608.251
623468	3.78645e+06	608.251
623642	3.7867e+06	608.255
623608	3.78667e+06	608.255
623538	3.78654e+06	608.255
623452	3.78652e+06	608.255
623488	3.78649e+06	608.255
623772	3.78683e+06	608.257
623582	3.78662e+06	608.257
623498	3.7866e+06	608.257
623532	3.78654e+06	608.257
623762	3.78681e+06	608.259
623598	3.78665e+06	608.259
623528	3.78653e+06	608.259
623448	3.78643e+06	608.259
623668	3.78674e+06	608.26
623648	3.78671e+06	608.26
623428	3.78643e+06	608.26
623752	3.7868e+06	608.261
623468	3.78655e+06	608.262
623708	3.78677e+06	608.263
623448	3.78653e+06	608.263
623668	3.78676e+06	608.264
623492	3.7866e+06	608.264
623758	3.7868e+06	608.265
623698	3.78672e+06	608.265
623748	3.78685e+06	608.266
623738	3.78684e+06	608.266
623578	3.78666e+06	608.266
623678	3.78677e+06	608.267
623648	3.78669e+06	608.267
623742	3.7868e+06	608.268
623728	3.78679e+06	608.268
623692	3.78672e+06	608.268
623472	3.78656e+06	608.268
623762	3.78686e+06	608.269
623688	3.78671e+06	608.269
623482	3.78648e+06	608.269
623702	3.78677e+06	608.27
623598	3.78664e+06	608.27
623502	3.78661e+06	608.27
623722	3.78681e+06	608.271
623508	3.78653e+06	608.271
623482	3.78647e+06	608.271
623452	3.78642e+06	608.271
623742	3.78685e+06	608.272
623582	3.78667e+06	608.272
623778	3.78684e+06	608.273
623728	3.78682e+06	608.273
623718	3.78675e+06	608.273
623778	3.78685e+06	608.274
623722	3.7868e+06	608.274
623652	3.78671e+06	608.274
623678	3.78674e+06	608.275
623488	3.78648e+06	608.275
623772	3.78685e+06	608.276
623488	3.78659e+06	608.276
623682	3.78677e+06	608.277
623768	3.78686e+06	608.278
623548	3.78654e+06	608.279
623492	3.78648e+06	608.28
623718	3.7868e+06	608.281
623718	3.78674e+06	608.282
623688	3.78673e+06	608.283
623688	3.78668e+06	608.283
623642	3.78669e+06	608.284
623562	3.78664e+06	608.284
623712	3.78674e+06	608.285
623648	3.78672e+06	608.285
623528	3.78653e+06	608.285
623498	3.78648e+06	608.286
623768	3.78682e+06	608.288
623692	3.7867e+06	608.288
623688	3.78667e+06	608.289
623512	3.78661e+06	608.289
623478	3.7865e+06	608.289
623772	3.78683e+06	608.291
623622	3.78663e+06	608.291
623502	3.78648e+06	608.291
623732	3.78684e+06	608.293
623612	3.78668e+06	608.293
623442	3.78653e+06	608.293
623542	3.78661e+06	608.294
623492	3.7866e+06	608.295
623468	3.78656e+06	608.295
623758	3.78686e+06	608.296
623602	3.78664e+06	608.296
623458	3.78652e+06	608.296
623468	3.78645e+06	608.296
623412	3.78642e+06	608.296
623698	3.78678e+06	608.297
623498	3.78661e+06	608.297
623472	3.78657e+06	608.297
623508	3.78648e+06	608.297
623762	3.78681e+06	608.298
623508	3.78661e+06	608.298
623658	3.7867e+06	608.299
623672	3.78668e+06	608.299
623538	3.78654e+06	608.299
623718	3.78681e+06	608.3
623778	3.78684e+06	608.301
623688	3.78676e+06	608.301
623638	3.7867e+06	608.301
623512	3.78648e+06	608.302
623488	3.78646e+06	608.302
623442	3.78643e+06	608.302
623458	3.78642e+06	608.302
623758	3.7868e+06	608.303
623532	3.78653e+06	608.303
623508	3.78652e+06	608.304
623728	3.78683e+06	608.306
623728	3.78681e+06	608.306
623732	3.78679e+06	608.306
623642	3.78671e+06	608.307
623408	3.78642e+06	608.308
623538	3.78661e+06	608.309
623488	3.7866e+06	608.309
623738	3.78685e+06	608.31
623722	3.78682e+06	608.31
623618	3.78663e+06	608.311
623588	3.78662e+06	608.311
623672	3.78677e+06	608.313
623668	3.78676e+06	608.313
623702	3.78672e+06	608.313
623638	3.7867e+06	608.313
623482	3.78659e+06	608.313
623662	3.78676e+06	608.314
623578	3.78667e+06	608.315
623502	3.78649e+06	608.315
623422	3.78641e+06	608.315
623502	3.78661e+06	608.317
623462	3.78655e+06	608.318
623742	3.78685e+06	608.319
623418	3.78643e+06	608.319
623728	3.78678e+06	608.32
623488	3.78646e+06	608.32
623748	3.7868e+06	608.322
623728	3.78679e+06	608.322
623572	3.78666e+06	608.322
623558	3.78663e+06	608.322
623502	3.78656e+06	608.322
623752	3.78686e+06	608.323
623608	3.78663e+06	608.323
623472	3.78657e+06	608.324
623732	3.78684e+06	608.325
623772	3.78682e+06	608.325
623528	3.78652e+06	608.325
623728	3.78683e+06	608.326
623468	3.78656e+06	608.326
623608	3.78668e+06	608.327
623682	3.78667e+06	608.328
623432	3.7864e+06	608.328
623492	3.78661e+06	608.329
623702	3.78672e+06	608.33
623642	3.78671e+06	608.33
623628	3.78663e+06	608.331
623782	3.78685e+06	608.332
623768	3.78681e+06	608.332
623778	3.78683e+06	608.333
623738	3.78679e+06	608.333
623688	3.78673e+06	608.333
623778	3.78685e+06	608.334
623682	3.78678e+06	608.334
623478	3.78657e+06	608.334
623548	3.78654e+06	608.334
623732	3.78678e+06	608.335
623678	3.78672e+06	608.335
623538	3.78656e+06	608.335
623762	3.7868e+06	608.336
623578	3.78666e+06	608.336
623412	3.78641e+06	608.336
623772	3.78686e+06	608.337
623682	3.7867e+06	608.337
623488	3.7866e+06	608.337
623462	3.78651e+06	608.338
623718	3.78674e+06	608.339
623668	3.78668e+06	608.339
623498	3.78661e+06	608.34
623538	3.78653e+06	608.34
623512	3.78662e+06	608.341
623442	3.78653e+06	608.341
623468	3.78644e+06	608.341
623768	3.78686e+06	608.342
623422	3.78643e+06	608.342
623722	3.78678e+06	608.344
623532	3.78653e+06	608.344
623438	3.78644e+06	608.344
623452	3.78643e+06	608.344
623688	3.78675e+06	608.345
623648	3.78668e+06	608.345
623722	3.78682e+06	608.347
623612	3.78662e+06	608.347
623722	3.78678e+06	608.348
623728	3.78678e+06	608.349
623612	3.78663e+06	608.349
623738	3.78678e+06	608.35
623638	3.78671e+06	608.35
623692	3.78668e+06	608.35
623508	3.78662e+06	608.35
623492	3.78649e+06	608.35
623482	3.78648e+06	608.35
623782	3.78684e+06	608.351
623728	3.78684e+06	608.351
623642	3.78672e+06	608.351
623462	3.78656e+06	608.351
623552	3.78654e+06	608.351
623722	3.78679e+06	608.352
623662	3.78668e+06	608.352
623742	3.78679e+06	608.354
623482	3.7866e+06	608.354
623468	3.78657e+06	608.355
623748	3.78686e+06	608.356
623722	3.78679e+06	608.356
623652	3.78675e+06	608.356
623658	3.78674e+06	608.356
623692	3.78671e+06	608.356
623438	3.7864e+06	608.356
623712	3.78676e+06	608.357
623682	3.78675e+06	608.357
623692	3.78667e+06	608.357
623558	3.78664e+06	608.357
623622	3.78663e+06	608.357
623722	3.78677e+06	608.358
623602	3.78668e+06	608.358
623588	3.78663e+06	608.358
623572	3.78663e+06	608.358
623448	3.78653e+06	608.358
623662	3.78676e+06	608.359
623612	3.78667e+06	608.359
623488	3.78645e+06	608.359
623772	3.78682e+06	608.36
623612	3.78669e+06	608.36
623572	3.78667e+06	608.361
623588	3.78663e+06	608.361
623642	3.78669e+06	608.362
623678	3.78674e+06	608.363
623692	3.78667e+06	608.363
623732	3.78678e+06	608.364
623672	3.78677e+06	608.364
623718	3.78677e+06	608.364
623502	3.78662e+06	608.364
623712	3.78681e+06	608.365
623668	3.78674e+06	608.365
623658	3.78668e+06	608.365
623762	3.78686e+06	608.366
623778	3.78683e+06	608.366
623748	3.78679e+06	608.366
623658	3.78676e+06	608.366
623472	3.78648e+06	608.366
623718	3.78681e+06	608.367
623768	3.78681e+06	608.368
623632	3.7867e+06	608.368
623488	3.78661e+06	608.368
623732	3.78685e+06	608.369
623678	3.78676e+06	608.369
623702	3.78671e+06	608.369
623492	3.78661e+06	608.369
623432	3.78644e+06	608.369
623718	3.78678e+06	608.37
623708	3.78676e+06	608.37
623438	3.78653e+06	608.371
623492	3.78645e+06	608.371
623578	3.78667e+06	608.372
623678	3.78678e+06	608.373
623762	3.7868e+06	608.374
623538	3.78661e+06	608.374
623742	3.78678e+06	608.375
623728	3.78677e+06	608.375
623712	3.78675e+06	608.375
623618	3.78662e+06	608.375
623532	3.78652e+06	608.375
623472	3.78644e+06	608.375
623698	3.78669e+06	608.376
623518	3.78648e+06	608.376
623738	3.78685e+06	608.377
623642	3.78672e+06	608.377
623782	3.78684e+06	608.378
623752	3.78679e+06	608.378
623718	3.78678e+06	608.378
623652	3.78668e+06	608.378
623738	3.78678e+06	608.379
623638	3.78669e+06	608.379
623582	3.78665e+06	608.379
623572	3.78662e+06	608.379
623482	3.7866e+06	608.379
623718	3.78675e+06	608.38
623668	3.78673e+06	608.38
623678	3.7867e+06	608.38
623542	3.78662e+06	608.38
623468	3.78651e+06	608.38
623718	3.78677e+06	608.381
623722	3.78677e+06	608.381
623672	3.78676e+06	608.381
623718	3.78679e+06	608.382
623712	3.78677e+06	608.382
623528	3.78651e+06	608.382
623722	3.78683e+06	608.383
623718	3.78682e+06	608.383
623468	3.78657e+06	608.383
623462	3.78656e+06	608.383
623678	3.78671e+06	608.384
623498	3.78654e+06	608.384
623482	3.7865e+06	608.384
623722	3.78674e+06	608.385
623718	3.78679e+06	608.386
623728	3.78677e+06	608.386
623702	3.78676e+06	608.386
623498	3.78662e+06	608.386
623448	3.78643e+06	608.386
623692	3.78679e+06	608.387
623712	3.78677e+06	608.387
623442	3.78654e+06	608.387
623538	3.78653e+06	608.387
623408	3.78642e+06	608.388
623752	3.78679e+06	608.389
623758	3.78679e+06	608.389
623558	3.78664e+06	608.389
623728	3.78684e+06	608.39
623722	3.78674e+06	608.39
623718	3.78673e+06	608.39
623598	3.78663e+06	608.39
623478	3.7866e+06	608.39
623548	3.78653e+06	608.39
623622	3.78665e+06	608.391
623758	3.78686e+06	608.393
623782	3.78685e+06	608.393
623712	3.78678e+06	608.393
623732	3.78677e+06	608.393
623668	3.78677e+06	608.393
623512	3.78662e+06	608.393
623552	3.78658e+06	608.393
623742	3.78678e+06	608.394
623572	3.78664e+06	608.394
623402	3.78642e+06	608.394
623742	3.78686e+06	608.395
623778	3.78686e+06	608.395
623708	3.78672e+06	608.395
623608	3.78669e+06	608.395
623542	3.78654e+06	608.395
623718	3.7868e+06	608.396
623632	3.7867e+06	608.396
623772	3.78686e+06	608.398
623772	3.78681e+06	608.398
623712	3.78678e+06	608.399
623618	3.78668e+06	608.399
623628	3.78663e+06	608.399
623488	3.78647e+06	608.399
623632	3.78667e+06	608.4
623452	3.78653e+06	608.4
623778	3.78682e+06	608.401
623718	3.78676e+06	608.401
623488	3.78661e+06	608.401
623732	3.78677e+06	608.402
623508	3.78662e+06	608.403
623788	3.78685e+06	608.404
623458	3.78642e+06	608.404
623712	3.7868e+06	608.405
623748	3.78678e+06	608.405
623708	3.78677e+06	608.405
623722	3.78676e+06	608.405
623692	3.78675e+06	608.405
623428	3.78644e+06	608.405
623728	3.78676e+06	608.406
623722	3.78683e+06	608.407
623722	3.78675e+06	608.407
623662	3.78672e+06	608.407
623458	3.78656e+06	608.407
623738	3.78677e+06	608.408
623658	3.78676e+06	608.408
623612	3.78661e+06	608.408
623552	3.78653e+06	608.408
623768	3.7868e+06	608.409
623662	3.78677e+06	608.409
623782	3.78683e+06	608.41
623632	3.78671e+06	608.41
623482	3.78661e+06	608.41
623468	3.78658e+06	608.41
623508	3.78649e+06	608.41
623428	3.7864e+06	608.41
623712	3.78679e+06	608.411
623668	3.78677e+06	608.411
623492	3.78662e+06	608.411
623412	3.78643e+06	608.411
623462	3.78642e+06	608.411
623708	3.78678e+06	608.412
623502	3.78662e+06	608.412
623712	3.78681e+06	608.413
623518	3.7866e+06	608.413
623462	3.78657e+06	608.413
623542	3.78653e+06	608.413
623732	3.78685e+06	608.414
623572	3.78667e+06	608.414
623732	3.78676e+06	608.415
623622	3.78667e+06	608.415
623678	3.78667e+06	608.415
623568	3.78667e+06	608.415
623672	3.78678e+06	608.416
623622	3.78662e+06	608.416
623712	3.78679e+06	608.417
623638	3.78672e+06	608.417
623472	3.7865e+06	608.418
623438	3.78654e+06	608.419
623752	3.78686e+06	608.42
623748	3.78678e+06	608.42
623738	3.78677e+06	608.42
623472	3.78644e+06	608.42
623718	3.78682e+06	608.421
623712	3.7868e+06	608.421
623718	3.78676e+06	608.421
623608	3.78662e+06	608.421
623708	3.78678e+06	608.422
623678	3.78677e+06	608.422
623722	3.78676e+06	608.422
623628	3.7867e+06	608.422
623588	3.78665e+06	608.422
623742	3.78677e+06	608.423
623648	3.78668e+06	608.423
623758	3.78679e+06	608.424
623708	3.78671e+06	608.424
623698	3.78667e+06	608.424
623542	3.78653e+06	608.424
623708	3.78673e+06	608.425
623672	3.78673e+06	608.426
623452	3.78641e+06	608.426
623418	3.78641e+06	608.427
623728	3.78685e+06	608.428
623722	3.78684e+06	608.428
623708	3.78679e+06	608.428
623648	3.78672e+06	608.428
623612	3.78669e+06	608.428
623478	3.7866e+06	608.428
623788	3.78684e+06	608.429
623678	3.78678e+06	608.429
623702	3.78678e+06	608.429
623728	3.78676e+06	608.429
623538	3.78652e+06	608.429
623492	3.78645e+06	608.429
623442	3.78644e+06	608.429
623458	3.78643e+06	608.429
623738	3.78676e+06	608.43
623698	3.78667e+06	608.43
623708	3.78681e+06	608.431
623732	3.78676e+06	608.431
623692	3.78669e+06	608.431
623628	3.78666e+06	608.431
623498	3.78662e+06	608.432
623698	3.78677e+06	608.433
623602	3.78669e+06	608.433
623602	3.78668e+06	608.433
623752	3.78678e+06	608.434
623598	3.78662e+06	608.434
623418	3.78643e+06	608.434
623442	3.7864e+06	608.434
623738	3.78686e+06	608.435
623778	3.78682e+06	608.435
623698	3.78678e+06	608.435
623702	3.78678e+06	608.435
623688	3.78672e+06	608.436
623772	3.78681e+06	608.437
623672	3.78671e+06	608.437
623768	3.78687e+06	608.438
623748	3.78677e+06	608.438
623618	3.78666e+06	608.438
623762	3.78679e+06	608.439
623658	3.7867e+06	608.439
623538	3.78662e+06	608.439
623458	3.78656e+06	608.439
623708	3.78679e+06	608.44
623742	3.78677e+06	608.44
623642	3.78668e+06	608.44
623482	3.78661e+06	608.44
623682	3.78673e+06	608.441
623488	3.78662e+06	608.441
623782	3.78683e+06	608.442
623728	3.78674e+06	608.442
623462	3.78657e+06	608.442
623458	3.78652e+06	608.442
623698	3.78677e+06	608.443
623722	3.78675e+06	608.443
623638	3.78672e+06	608.443
623528	3.78657e+06	608.443
623738	3.78676e+06	608.444
623632	3.78671e+06	608.445
623688	3.78667e+06	608.445
623548	3.78653e+06	608.445
623498	3.78649e+06	608.445
623468	3.78647e+06	608.445
623768	3.7868e+06	608.446
623728	3.78675e+06	608.446
623622	3.78669e+06	608.446
623532	3.78651e+06	608.446
623752	3.78678e+06	608.447
623742	3.78676e+06	608.447
623722	3.78673e+06	608.447
623748	3.78686e+06	608.448
623698	3.78672e+06	608.448
623702	3.78669e+06	608.448
623492	3.78646e+06	608.448
623408	3.78641e+06	608.448
623702	3.78679e+06	608.449
623692	3.78677e+06	608.449
623432	3.78654e+06	608.449
623708	3.7868e+06	608.451
623608	3.78661e+06	608.451
623788	3.78685e+06	608.452
623648	3.78675e+06	608.452
623658	3.78673e+06	608.452
623618	3.78662e+06	608.452
623478	3.78661e+06	608.452
623732	3.78675e+06	608.453
623782	3.78686e+06	608.454
623712	3.78672e+06	608.454
623478	3.78644e+06	608.454
623712	3.78682e+06	608.455
623658	3.78677e+06	608.455
623662	3.78675e+06	608.455
623508	3.78663e+06	608.455
623492	3.78662e+06	608.455
623778	3.78686e+06	608.456
623788	3.78684e+06	608.456
623658	3.78675e+06	608.456
623722	3.78684e+06	608.457
623702	3.78679e+06	608.457
623662	3.78677e+06	608.457
623652	3.78674e+06	608.457
623638	3.78669e+06	608.457
623422	3.78644e+06	608.457
623718	3.78683e+06	608.458
623708	3.7868e+06	608.458
623742	3.78676e+06	608.458
623522	3.78658e+06	608.458
623772	3.78687e+06	608.459
623698	3.78679e+06	608.459
623692	3.78678e+06	608.459
623752	3.78677e+06	608.459
623748	3.78677e+06	608.459
623568	3.78667e+06	608.459
623522	3.78652e+06	608.459
623652	3.78676e+06	608.46
623738	3.78675e+06	608.46
623668	3.78678e+06	608.462
623698	3.78675e+06	608.462
623608	3.78669e+06	608.462
623552	3.78664e+06	608.462
623442	3.78654e+06	608.462
623762	3.78687e+06	608.463
623758	3.78678e+06	608.464
623728	3.78675e+06	608.464
623592	3.78664e+06	608.464
623552	3.78653e+06	608.464
623688	3.78678e+06	608.465
623748	3.78676e+06	608.465
623502	3.78663e+06	608.465
623628	3.78662e+06	608.465
623472	3.78643e+06	608.465
623438	3.78654e+06	608.466
623692	3.78675e+06	608.467
623712	3.78672e+06	608.468
623628	3.78671e+06	608.468
623778	3.78681e+06	608.469
623702	3.7868e+06	608.469
623672	3.78678e+06	608.469
623692	3.78678e+06	608.469
623542	3.78661e+06	608.469
623462	3.78658e+06	608.469
623488	3.78648e+06	608.469
623732	3.78675e+06	608.47
623542	3.78652e+06	608.47
623702	3.78673e+06	608.471
623458	3.78657e+06	608.471
623538	3.78652e+06	608.471
623522	3.78648e+06	608.471
623452	3.78643e+06	608.471
623728	3.78685e+06	608.472
623698	3.78679e+06	608.472
623742	3.78675e+06	608.472
623702	3.78674e+06	608.472
623572	3.78668e+06	608.472
623562	3.78667e+06	608.473
623482	3.78662e+06	608.473
623622	3.78662e+06	608.473
623632	3.78669e+06	608.474
623762	3.78679e+06	608.475
623688	3.78678e+06	608.475
623748	3.78676e+06	608.475
623698	3.78666e+06	608.475
623492	3.78648e+06	608.475
623782	3.78682e+06	608.476
623728	3.78674e+06	608.476
623758	3.78678e+06	608.477
623738	3.78675e+06	608.477
623698	3.78674e+06	608.477
623562	3.78663e+06	608.477
623772	3.7868e+06	608.478
623452	3.78656e+06	608.478
623438	3.78644e+06	608.478
623752	3.78677e+06	608.479
623692	3.78674e+06	608.479
623632	3.78672e+06	608.479
623698	3.78668e+06	608.479
623498	3.78663e+06	608.479
623488	3.7865e+06	608.479
623488	3.78647e+06	608.479
623708	3.78681e+06	608.48
623498	3.78648e+06	608.48
623402	3.78642e+06	608.48
623398	3.78642e+06	608.48
623708	3.78674e+06	608.481
623618	3.78661e+06	608.481
623792	3.78685e+06	608.482
623692	3.78679e+06	608.482
623682	3.78678e+06	608.482
623568	3.78666e+06	608.482
623488	3.78662e+06	608.482
623478	3.78661e+06	608.482
623732	3.78686e+06	608.483
623532	3.78658e+06	608.483
623462	3.78652e+06	608.483
623702	3.7868e+06	608.484
623768	3.78679e+06	608.484
623732	3.78674e+06	608.484
623698	3.78674e+06	608.484
623702	3.78674e+06	608.484
623608	3.78666e+06	608.484
623742	3.78686e+06	608.485
623688	3.78679e+06	608.485
623752	3.78676e+06	608.485
623652	3.7867e+06	608.485
623672	3.78667e+06	608.485
623538	3.78663e+06	608.485
623502	3.78648e+06	608.485
623492	3.78644e+06	608.485
623698	3.7868e+06	608.486
623748	3.78675e+06	608.486
623688	3.78668e+06	608.486
623788	3.78683e+06	608.487
623698	3.78673e+06	608.487
623482	3.78645e+06	608.487
623722	3.78685e+06	608.488
623742	3.78675e+06	608.488
623702	3.78673e+06	608.488
623758	3.78677e+06	608.489
623692	3.78673e+06	608.489
623708	3.78673e+06	608.489
623712	3.78671e+06	608.49
623468	3.78655e+06	608.49
623682	3.78679e+06	608.491
623712	3.78673e+06	608.491
623628	3.7867e+06	608.491
623702	3.78667e+06	608.491
623508	3.78648e+06	608.491
623762	3.78678e+06	608.493
623752	3.78676e+06	608.493
623638	3.78671e+06	608.493
623598	3.78664e+06	608.493
623712	3.78673e+06	608.494
623678	3.78669e+06	608.494
623688	3.78679e+06	608.495
623738	3.78674e+06	608.495
623548	3.78657e+06	608.495
623692	3.7868e+06	608.496
623648	3.78671e+06	608.496
623512	3.78648e+06	608.496
623718	3.78673e+06	608.497
623478	3.78646e+06	608.497
623498	3.78645e+06	608.497
623678	3.78679e+06	608.498
623732	3.78674e+06	608.498
623728	3.78673e+06	608.498
623668	3.78667e+06	608.498
623702	3.78667e+06	608.498
623498	3.78644e+06	608.498
623758	3.78677e+06	608.499
623722	3.78673e+06	608.499
623718	3.78672e+06	608.499
623478	3.78643e+06	608.499
623782	3.78687e+06	608.5
623778	3.78687e+06	608.5
623782	3.78687e+06	608.5
623788	3.78687e+06	608.5
623792	3.78687e+06	608.5
623782	3.78686e+06	608.5
623788	3.78686e+06	608.5
623792	3.78686e+06	608.5
623788	3.78686e+06	608.5
623792	3.78686e+06	608.5
623792	3.78685e+06	608.5
623648	3.78676e+06	608.5
623748	3.78675e+06	608.5
623708	3.7867e+06	608.5
623622	3.78658e+06	608.5
623618	3.78657e+06	608.5
623622	3.78657e+06	608.5
623618	3.78657e+06	608.5
623622	3.78657e+06	608.5
623618	3.78656e+06	608.5
623618	3.78656e+06	608.5
623618	3.78655e+06	608.5
623618	3.78655e+06	608.5
623552	3.78654e+06	608.5
623612	3.78654e+06	608.5
623348	3.78646e+06	608.5
623348	3.78646e+06	608.5
623348	3.78645e+06	608.5
623652	3.78676e+06	608.501
623648	3.78675e+06	608.501
623652	3.78675e+06	608.501
623642	3.78675e+06	608.501
623698	3.7867e+06	608.501
623658	3.78675e+06	608.502
623638	3.78673e+06	608.502
623708	3.78672e+06	608.502
623668	3.78669e+06	608.502
623612	3.78661e+06	608.502
623538	3.78656e+06	608.502
623612	3.78655e+06	608.502
623482	3.78654e+06	608.502
623518	3.78648e+06	608.502
623662	3.78675e+06	608.503
623642	3.78674e+06	608.503
623638	3.78673e+06	608.503
623662	3.78663e+06	608.503
623548	3.78659e+06	608.503
623448	3.78654e+06	608.503
623408	3.78643e+06	608.503
623668	3.78675e+06	608.504
623708	3.7867e+06	608.504
623702	3.78668e+06	608.504
623538	3.78662e+06	608.504
623578	3.78653e+06	608.504
623672	3.78674e+06	608.505
623708	3.78671e+06	608.505
623618	3.78659e+06	608.505
623618	3.78658e+06	608.505
623608	3.78654e+06	608.505
623702	3.78668e+06	608.506
623512	3.78649e+06	608.506
623648	3.78674e+06	608.507
623642	3.78674e+06	608.507
623682	3.78674e+06	608.507
623658	3.78663e+06	608.507
623668	3.78663e+06	608.507
623608	3.78662e+06	608.507
623522	3.78648e+06	608.507
623622	3.7867e+06	608.508
623702	3.78669e+06	608.508
623572	3.78653e+06	608.508
623548	3.78652e+06	608.508
623472	3.78647e+06	608.508
623642	3.78673e+06	608.509
623592	3.78669e+06	608.51
623528	3.78646e+06	608.51
623642	3.78673e+06	608.511
623662	3.78667e+06	608.511
623612	3.78655e+06	608.511
623568	3.78653e+06	608.511
623652	3.78674e+06	608.512
623702	3.7867e+06	608.512
623532	3.78652e+06	608.512
623702	3.78671e+06	608.513
623618	3.78658e+06	608.513
623598	3.78653e+06	608.513
623478	3.7865e+06	608.513
623528	3.78648e+06	608.513
623448	3.78644e+06	608.513
623462	3.78643e+06	608.513
623648	3.78674e+06	608.514
623672	3.7867e+06	608.514
623652	3.78663e+06	608.514
623432	3.78644e+06	608.514
623638	3.78663e+06	608.515
623562	3.78653e+06	608.515
623648	3.78673e+06	608.516
623702	3.7867e+06	608.516
623672	3.78663e+06	608.517
623658	3.78674e+06	608.518
623648	3.78673e+06	608.518
623582	3.78668e+06	608.518
623642	3.78668e+06	608.518
623492	3.78658e+06	608.518
623532	3.78648e+06	608.518
623618	3.7867e+06	608.519
623558	3.78666e+06	608.519
623602	3.78663e+06	608.519
623468	3.78648e+06	608.519
623468	3.78659e+06	608.52
623612	3.78656e+06	608.52
623512	3.78652e+06	608.52
623578	3.78668e+06	608.521
623662	3.78674e+06	608.522
623648	3.78663e+06	608.522
623652	3.78673e+06	608.523
623698	3.78671e+06	608.523
623422	3.78654e+06	608.523
623482	3.78644e+06	608.523
623698	3.78668e+06	608.524
623658	3.78667e+06	608.524
623558	3.78653e+06	608.524
623652	3.78673e+06	608.525
623698	3.78671e+06	608.525
623698	3.78669e+06	608.525
623572	3.78666e+06	608.525
623468	3.78651e+06	608.525
623382	3.78643e+06	608.525
623598	3.78669e+06	608.526
623368	3.78644e+06	608.526
623412	3.78643e+06	608.526
623532	3.78663e+06	608.527
623492	3.78646e+06	608.527
623668	3.78673e+06	608.528
623698	3.7867e+06	608.528
623532	3.78658e+06	608.528
623612	3.78656e+06	608.529
623462	3.78649e+06	608.529
623398	3.78653e+06	608.53
623692	3.78671e+06	608.531
623592	3.78653e+06	608.531
623682	3.78667e+06	608.532
623632	3.78663e+06	608.532
623602	3.78654e+06	608.532
623658	3.78673e+06	608.533
623652	3.78672e+06	608.533
623642	3.78663e+06	608.533
623638	3.78668e+06	608.534
623548	3.78663e+06	608.535
623472	3.7866e+06	608.535
623622	3.7867e+06	608.536
623652	3.78667e+06	608.537
623612	3.78657e+06	608.537
623658	3.78672e+06	608.538
623588	3.78668e+06	608.538
623618	3.78661e+06	608.538
623448	3.78655e+06	608.538
623442	3.78655e+06	608.539
623662	3.78673e+06	608.54
623692	3.7867e+06	608.54
623558	3.78665e+06	608.54
623542	3.78663e+06	608.54
623502	3.78649e+06	608.54
623348	3.78647e+06	608.54
623658	3.78664e+06	608.541
623612	3.78659e+06	608.541
623688	3.78671e+06	608.542
623692	3.78668e+06	608.542
623528	3.78663e+06	608.542
623662	3.78672e+06	608.543
623348	3.78648e+06	608.543
623692	3.78669e+06	608.544
623608	3.78654e+06	608.544
623588	3.78653e+06	608.544
623452	3.78648e+06	608.544
623452	3.78653e+06	608.545
623608	3.78663e+06	608.546
623642	3.78663e+06	608.546
623612	3.78657e+06	608.546
623532	3.78648e+06	608.546
623628	3.78664e+06	608.547
623682	3.78672e+06	608.548
623562	3.78666e+06	608.548
623428	3.78654e+06	608.548
623582	3.78653e+06	608.548
623668	3.78672e+06	608.549
623652	3.78664e+06	608.549
623662	3.78664e+06	608.549
623418	3.78644e+06	608.549
623468	3.78643e+06	608.549
623458	3.78641e+06	608.549
623648	3.78667e+06	608.55
623468	3.78659e+06	608.55
623688	3.7867e+06	608.551
623428	3.78644e+06	608.551
623672	3.78672e+06	608.552
623632	3.78669e+06	608.552
623622	3.78656e+06	608.552
623392	3.78642e+06	608.552
623618	3.78669e+06	608.553
623638	3.78663e+06	608.553
623612	3.7866e+06	608.553
623608	3.78655e+06	608.553
623488	3.78644e+06	608.553
623592	3.78668e+06	608.554
623612	3.78659e+06	608.554
623402	3.78653e+06	608.554
623582	3.78653e+06	608.554
623792	3.78684e+06	608.555
623552	3.78664e+06	608.555
623522	3.78663e+06	608.555
623612	3.78658e+06	608.555
623442	3.78644e+06	608.555
623458	3.78643e+06	608.555
623648	3.78664e+06	608.556
623532	3.78649e+06	608.556
623682	3.78671e+06	608.557
623378	3.78643e+06	608.557
623532	3.7865e+06	608.559
623678	3.78672e+06	608.56
623612	3.7866e+06	608.56
623598	3.78654e+06	608.56
623532	3.78651e+06	608.56
623532	3.78649e+06	608.56
623688	3.78669e+06	608.561
623558	3.78665e+06	608.561
623532	3.7865e+06	608.561
623688	3.78669e+06	608.562
623582	3.78668e+06	608.562
623692	3.78666e+06	608.562
623512	3.78663e+06	608.562
623608	3.78655e+06	608.562
623542	3.78654e+06	608.562
623578	3.78653e+06	608.562
623378	3.78653e+06	608.562
623622	3.78669e+06	608.563
623518	3.78663e+06	608.564
623608	3.78661e+06	608.564
623612	3.78658e+06	608.564
623522	3.78651e+06	608.564
623668	3.78672e+06	608.565
623608	3.78668e+06	608.565
623472	3.7866e+06	608.565
623408	3.78653e+06	608.566
623572	3.78653e+06	608.566
623528	3.78648e+06	608.566
623682	3.78671e+06	608.567
623578	3.78665e+06	608.567
623472	3.78651e+06	608.567
623628	3.78669e+06	608.568
623362	3.78644e+06	608.568
623598	3.78668e+06	608.569
623642	3.78664e+06	608.569
623562	3.78663e+06	608.569
623568	3.78653e+06	608.569
623672	3.78672e+06	608.57
623632	3.78663e+06	608.57
623608	3.78656e+06	608.57
623612	3.78662e+06	608.572
623602	3.78654e+06	608.572
623398	3.78642e+06	608.572
623562	3.78666e+06	608.573
623548	3.7866e+06	608.573
623532	3.78659e+06	608.573
623562	3.78653e+06	608.573
623492	3.7865e+06	608.574
623658	3.78664e+06	608.576
623498	3.78645e+06	608.576
623692	3.78664e+06	608.577
623682	3.78669e+06	608.578
623678	3.78671e+06	608.579
623652	3.78664e+06	608.579
623608	3.78656e+06	608.579
623348	3.78648e+06	608.579
623682	3.78669e+06	608.58
623468	3.78658e+06	608.58
623592	3.78654e+06	608.58
623532	3.78647e+06	608.58
623588	3.78668e+06	608.582
623502	3.78653e+06	608.582
623558	3.78653e+06	608.583
623348	3.78647e+06	608.583
623618	3.78669e+06	608.585
623548	3.78663e+06	608.585
623382	3.78653e+06	608.585
623458	3.78653e+06	608.587
623422	3.78644e+06	608.587
623608	3.78657e+06	608.588
623412	3.78653e+06	608.588
623358	3.78645e+06	608.588
623552	3.78663e+06	608.589
623388	3.78643e+06	608.589
623638	3.78664e+06	608.59
623372	3.78644e+06	608.59
623648	3.78664e+06	608.591
623532	3.78662e+06	608.592
623542	3.78662e+06	608.592
623562	3.78665e+06	608.594
623642	3.78667e+06	608.595
623472	3.78659e+06	608.595
623372	3.78653e+06	608.595
623402	3.78643e+06	608.595
623678	3.78669e+06	608.597
623608	3.78657e+06	608.597
623588	3.78654e+06	608.597
623608	3.78659e+06	608.598
623482	3.78644e+06	608.598
623452	3.78644e+06	608.598
623592	3.78668e+06	608.599
623448	3.78655e+06	608.599
623598	3.78654e+06	608.6
623348	3.78649e+06	608.6
623518	3.78649e+06	608.601
623462	3.78646e+06	608.602
623642	3.78664e+06	608.603
623608	3.78659e+06	608.603
623602	3.78655e+06	608.603
623452	3.78655e+06	608.604
623662	3.7867e+06	608.605
623608	3.78658e+06	608.605
623582	3.78667e+06	608.606
623628	3.78669e+06	608.607
623632	3.78664e+06	608.607
623528	3.78662e+06	608.607
623618	3.7866e+06	608.607
623492	3.78647e+06	608.607
623532	3.78657e+06	608.608
623582	3.78654e+06	608.609
623418	3.78653e+06	608.609
623388	3.78653e+06	608.609
623482	3.7865e+06	608.609
623582	3.78665e+06	608.61
623638	3.78668e+06	608.612
623562	3.78664e+06	608.612
623602	3.78655e+06	608.612
623538	3.78651e+06	608.612
623598	3.78668e+06	608.613
623652	3.78665e+06	608.614
623608	3.78658e+06	608.614
623352	3.78645e+06	608.614
623562	3.78665e+06	608.615
623782	3.78682e+06	608.617
623672	3.78669e+06	608.617
623468	3.78643e+06	608.617
623532	3.78659e+06	608.618
623408	3.78643e+06	608.618
623678	3.78667e+06	608.619
623578	3.78654e+06	608.619
623522	3.78662e+06	608.62
623608	3.7866e+06	608.62
623602	3.78656e+06	608.621
623422	3.78653e+06	608.621
623382	3.78643e+06	608.621
623638	3.78664e+06	608.622
623438	3.78645e+06	608.623
623568	3.78666e+06	608.624
623488	3.78657e+06	608.624
623572	3.78654e+06	608.624
623608	3.7866e+06	608.625
623472	3.78659e+06	608.625
623522	3.78652e+06	608.625
623368	3.78644e+06	608.625
623588	3.78667e+06	608.626
623648	3.78665e+06	608.626
623552	3.78663e+06	608.626
623518	3.78662e+06	608.627
623592	3.78654e+06	608.627
623568	3.78654e+06	608.628
623632	3.78668e+06	608.629
623462	3.78652e+06	608.629
623668	3.7867e+06	608.63
623702	3.78666e+06	608.63
623578	3.78664e+06	608.63
623602	3.78656e+06	608.63
623562	3.78654e+06	608.631
623628	3.78668e+06	608.633
623392	3.78653e+06	608.633
623642	3.78665e+06	608.634
623548	3.78662e+06	608.634
623508	3.78649e+06	608.635
623428	3.78653e+06	608.636
623488	3.78645e+06	608.636
623602	3.78657e+06	608.638
623598	3.78655e+06	608.64
623448	3.78644e+06	608.64
623462	3.78643e+06	608.64
623638	3.78667e+06	608.641
623532	3.78656e+06	608.641
623412	3.78644e+06	608.641
623558	3.78654e+06	608.642
623672	3.78667e+06	608.644
623632	3.78664e+06	608.644
623528	3.78649e+06	608.644
623592	3.78667e+06	608.645
623592	3.78662e+06	608.646
623678	3.78663e+06	608.647
623602	3.78657e+06	608.647
623588	3.78654e+06	608.647
623568	3.78665e+06	608.648
623478	3.78644e+06	608.648
623688	3.78666e+06	608.649
623448	3.78654e+06	608.649
623392	3.78643e+06	608.649
623778	3.78681e+06	608.65
623648	3.78665e+06	608.652
623588	3.78664e+06	608.652
623668	3.78664e+06	608.652
623602	3.78659e+06	608.652
623638	3.78665e+06	608.653
623528	3.78649e+06	608.653
623378	3.78644e+06	608.653
623632	3.78662e+06	608.654
623528	3.78651e+06	608.654
623528	3.7865e+06	608.654
623602	3.78659e+06	608.655
623472	3.78658e+06	608.655
623528	3.7865e+06	608.655
623598	3.78667e+06	608.656
623532	3.78662e+06	608.656
623602	3.78658e+06	608.656
623398	3.78653e+06	608.656
623498	3.78646e+06	608.656
623668	3.78667e+06	608.657
623352	3.78646e+06	608.657
623402	3.78653e+06	608.658
623432	3.78645e+06	608.66
623472	3.78645e+06	608.661
623602	3.78667e+06	608.662
623532	3.7866e+06	608.662
623598	3.78655e+06	608.662
623452	3.78655e+06	608.663
623582	3.78654e+06	608.663
623418	3.78644e+06	608.663
623348	3.7865e+06	608.664
623588	3.78662e+06	608.665
623602	3.78658e+06	608.665
623432	3.78653e+06	608.666
623698	3.78664e+06	608.667
623622	3.78668e+06	608.668
623642	3.78665e+06	608.668
623662	3.78664e+06	608.668
623538	3.78655e+06	608.668
623592	3.78655e+06	608.668
623588	3.78667e+06	608.669
623568	3.78665e+06	608.669
623498	3.7865e+06	608.669
623492	3.78647e+06	608.669
623662	3.78667e+06	608.67
623478	3.78659e+06	608.67
623598	3.78656e+06	608.671
623408	3.78653e+06	608.671
623468	3.78652e+06	608.671
623502	3.78652e+06	608.671
623528	3.78662e+06	608.672
623578	3.78654e+06	608.674
623498	3.78647e+06	608.674
623458	3.78655e+06	608.675
623602	3.7866e+06	608.676
623632	3.78668e+06	608.677
623558	3.78663e+06	608.678
623698	3.78666e+06	608.679
623552	3.78662e+06	608.679
623632	3.78665e+06	608.68
623598	3.78656e+06	608.68
623502	3.78647e+06	608.68
623548	3.78656e+06	608.682
623572	3.78654e+06	608.682
623442	3.78645e+06	608.682
623458	3.78644e+06	608.682
623658	3.78667e+06	608.683
623548	3.78662e+06	608.683
623658	3.78665e+06	608.684
623522	3.78662e+06	608.684
623472	3.78658e+06	608.685
623508	3.78647e+06	608.685
623372	3.78644e+06	608.685
623468	3.78644e+06	608.685
623388	3.78643e+06	608.685
623638	3.78665e+06	608.686
623622	3.78665e+06	608.686
623568	3.78654e+06	608.686
623398	3.78643e+06	608.687
623378	3.78652e+06	608.688
623592	3.78667e+06	608.689
623592	3.78664e+06	608.689
623598	3.78657e+06	608.689
623562	3.78654e+06	608.689
623638	3.78667e+06	608.69
623568	3.78664e+06	608.69
623518	3.78662e+06	608.69
623512	3.78647e+06	608.69
623452	3.78654e+06	608.691
623362	3.78652e+06	608.691
623602	3.78662e+06	608.692
623602	3.7866e+06	608.692
623412	3.78653e+06	608.692
623528	3.78652e+06	608.692
623362	3.78645e+06	608.693
623588	3.78655e+06	608.695
623612	3.78667e+06	608.696
623652	3.78667e+06	608.696
623522	3.78649e+06	608.696
623518	3.78647e+06	608.696
623428	3.78645e+06	608.696
623462	3.78642e+06	608.696
623642	3.78666e+06	608.697
623628	3.78665e+06	608.698
623598	3.78657e+06	608.698
623478	3.78659e+06	608.699
623752	3.78675e+06	608.7
623572	3.78665e+06	608.7
623652	3.78665e+06	608.7
623602	3.78661e+06	608.7
623352	3.78646e+06	608.7
623598	3.78659e+06	608.701
623558	3.78654e+06	608.701
623522	3.78647e+06	608.701
623598	3.78667e+06	608.703
623568	3.78663e+06	608.704
623488	3.7865e+06	608.704
623502	3.78645e+06	608.705
623598	3.78658e+06	608.706
623532	3.7866e+06	608.707
623528	3.78647e+06	608.707
623592	3.78655e+06	608.708
623648	3.78667e+06	608.709
623402	3.78643e+06	608.71
623632	3.78665e+06	608.711
623598	3.78659e+06	608.712
623382	3.78652e+06	608.712
623472	3.78651e+06	608.712
623608	3.78666e+06	608.713
623472	3.78643e+06	608.713
623418	3.78653e+06	608.714
623358	3.78645e+06	608.714
623602	3.78667e+06	608.715
623598	3.78658e+06	608.715
623582	3.78655e+06	608.715
623648	3.78666e+06	608.716
623598	3.78663e+06	608.716
623382	3.78644e+06	608.717
623638	3.78666e+06	608.718
623688	3.78664e+06	608.719
623422	3.78653e+06	608.719
623532	3.78661e+06	608.721
623642	3.78667e+06	608.722
623592	3.78656e+06	608.722
623552	3.78655e+06	608.722
623572	3.78665e+06	608.723
623558	3.78662e+06	608.723
623478	3.78645e+06	608.723
623428	3.78653e+06	608.725
623452	3.78644e+06	608.725
623452	3.78654e+06	608.726
623552	3.78662e+06	608.727
623542	3.7866e+06	608.727
623458	3.78655e+06	608.728
623478	3.78658e+06	608.729
623578	3.78655e+06	608.729
623592	3.78656e+06	608.73
623512	3.78649e+06	608.73
623642	3.78666e+06	608.732
623548	3.78661e+06	608.732
623458	3.78653e+06	608.732
623422	3.78645e+06	608.732
623408	3.78644e+06	608.732
623592	3.78666e+06	608.733
623598	3.7866e+06	608.733
623588	3.78655e+06	608.735
623498	3.78646e+06	608.735
623682	3.78666e+06	608.736
623628	3.78665e+06	608.736
623388	3.78652e+06	608.736
623528	3.78661e+06	608.737
623512	3.78653e+06	608.738
623478	3.78651e+06	608.738
623592	3.78657e+06	608.739
623572	3.78655e+06	608.739
623632	3.78666e+06	608.742
623602	3.78663e+06	608.742
623522	3.78649e+06	608.742
623352	3.78647e+06	608.743
623572	3.78664e+06	608.744
623568	3.78655e+06	608.744
623638	3.78666e+06	608.746
623542	3.78658e+06	608.746
623522	3.78651e+06	608.747
623392	3.78643e+06	608.747
623592	3.78657e+06	608.748
623562	3.78655e+06	608.748
623522	3.7865e+06	608.748
623522	3.78661e+06	608.749
623482	3.78645e+06	608.749
623378	3.78644e+06	608.749
623462	3.78644e+06	608.749
623628	3.78667e+06	608.75
623592	3.78659e+06	608.75
623432	3.78653e+06	608.75
623522	3.7865e+06	608.75
623598	3.78666e+06	608.751
623592	3.78663e+06	608.752
623532	3.78661e+06	608.752
623518	3.78661e+06	608.753
623672	3.78664e+06	608.755
623598	3.7866e+06	608.755
623412	3.78644e+06	608.755
623592	3.78658e+06	608.757
623602	3.78666e+06	608.759
623478	3.78658e+06	608.759
623392	3.78652e+06	608.759
623352	3.78649e+06	608.759
623558	3.78655e+06	608.76
623402	3.78652e+06	608.762
623582	3.78655e+06	608.763
623598	3.78661e+06	608.764
623502	3.7865e+06	608.765
623368	3.78645e+06	608.765
623692	3.78666e+06	608.766
623562	3.78662e+06	608.766
623552	3.78659e+06	608.766
623592	3.78658e+06	608.766
623448	3.78645e+06	608.767
623628	3.78666e+06	608.769
623592	3.78659e+06	608.769
623438	3.78645e+06	608.769
623668	3.78664e+06	608.771
623352	3.78648e+06	608.771
623522	3.78645e+06	608.771
623558	3.78662e+06	608.772
623588	3.78656e+06	608.772
623632	3.78666e+06	608.773
623482	3.78659e+06	608.774
623462	3.78653e+06	608.774
623578	3.78665e+06	608.775
623532	3.78657e+06	608.775
623408	3.78652e+06	608.775
623552	3.78661e+06	608.776
623418	3.78645e+06	608.778
623528	3.78646e+06	608.779
623548	3.78661e+06	608.781
623588	3.78656e+06	608.781
623388	3.78644e+06	608.781
623582	3.78663e+06	608.782
623578	3.78655e+06	608.782
623438	3.78653e+06	608.782
623398	3.78652e+06	608.783
623698	3.78665e+06	608.784
623502	3.78645e+06	608.784
623352	3.78647e+06	608.786
623372	3.78645e+06	608.786
623662	3.78665e+06	608.787
623518	3.78661e+06	608.787
623458	3.78654e+06	608.789
623678	3.78666e+06	608.79
623592	3.7866e+06	608.79
623588	3.78657e+06	608.79
623548	3.78658e+06	608.791
623682	3.78664e+06	608.793
623572	3.78655e+06	608.795
623598	3.78666e+06	608.796
623412	3.78652e+06	608.797
623578	3.78664e+06	608.798
623588	3.78657e+06	608.798
623478	3.78645e+06	608.798
623462	3.78655e+06	608.799
623492	3.7865e+06	608.799
623472	3.78646e+06	608.801
623398	3.78643e+06	608.801
623528	3.78661e+06	608.802
623568	3.78655e+06	608.802
623672	3.78666e+06	608.803
623658	3.78665e+06	608.803
623582	3.78656e+06	608.803
623588	3.78659e+06	608.804
623482	3.78658e+06	608.804
623432	3.78645e+06	608.805
623562	3.78655e+06	608.806
623602	3.78666e+06	608.807
623588	3.78658e+06	608.807
623588	3.78661e+06	608.809
623442	3.78645e+06	608.809
623458	3.78644e+06	608.809
623622	3.78656e+06	608.81
623352	3.78648e+06	608.811
623592	3.7866e+06	608.812
623362	3.78645e+06	608.812
623382	3.78644e+06	608.813
623522	3.78661e+06	608.814
623588	3.78658e+06	608.814
623498	3.78647e+06	608.815
623668	3.78666e+06	608.816
623558	3.78655e+06	608.816
623428	3.78652e+06	608.816
623468	3.78652e+06	608.816
623562	3.78662e+06	608.817
623472	3.78654e+06	608.817
623418	3.78652e+06	608.817
623422	3.78652e+06	608.817
623462	3.78644e+06	608.817
623678	3.78664e+06	608.818
623652	3.78666e+06	608.819
623568	3.78662e+06	608.821
623558	3.78661e+06	608.821
623618	3.78666e+06	608.823
623402	3.78644e+06	608.824
623552	3.78661e+06	608.825
623518	3.78649e+06	608.825
623588	3.78659e+06	608.826
623662	3.78666e+06	608.829
623488	3.78653e+06	608.829
623592	3.78661e+06	608.831
623582	3.78656e+06	608.831
623578	3.78656e+06	608.831
623372	3.78652e+06	608.831
623378	3.78652e+06	608.831
623522	3.78659e+06	608.832
623552	3.78655e+06	608.832
623482	3.78646e+06	608.832
623482	3.78651e+06	608.833
623482	3.78658e+06	608.834
623648	3.78666e+06	608.835
623538	3.78655e+06	608.835
623382	3.78652e+06	608.838
623432	3.78652e+06	608.839
623542	3.78658e+06	608.84
623582	3.78657e+06	608.84
623518	3.7865e+06	608.84
623582	3.78664e+06	608.841
623428	3.78645e+06	608.841
623658	3.78666e+06	608.842
623518	3.78651e+06	608.843
623358	3.78646e+06	608.843
623518	3.7865e+06	608.844
623392	3.78644e+06	608.844
623518	3.78651e+06	608.845
623378	3.78645e+06	608.845
623588	3.7866e+06	608.847
623408	3.78644e+06	608.847
623472	3.78645e+06	608.848
623582	3.78657e+06	608.849
623572	3.78656e+06	608.849
623458	3.78654e+06	608.851
623502	3.78653e+06	608.851
623452	3.78645e+06	608.851
623512	3.78645e+06	608.852
623688	3.78666e+06	608.853
623462	3.78654e+06	608.853
623652	3.78666e+06	608.855
623602	3.78665e+06	608.856
623592	3.78662e+06	608.858
623582	3.78658e+06	608.858
623472	3.78652e+06	608.858
623568	3.78656e+06	608.86
623508	3.7865e+06	608.86
623582	3.78659e+06	608.861
623568	3.78662e+06	608.862
623582	3.78658e+06	608.862
623388	3.78652e+06	608.862
623482	3.78657e+06	608.864
623562	3.78656e+06	608.864
623502	3.78646e+06	608.864
623562	3.78661e+06	608.866
623402	3.78652e+06	608.866
623582	3.78664e+06	608.867
623528	3.7866e+06	608.867
623588	3.7866e+06	608.869
623438	3.78652e+06	608.869
623558	3.78661e+06	608.87
623412	3.78645e+06	608.87
623578	3.78656e+06	608.871
623558	3.78656e+06	608.872
623672	3.78664e+06	608.874
623552	3.7866e+06	608.874
623502	3.78647e+06	608.874
623388	3.78644e+06	608.877
623522	3.7866e+06	608.878
623422	3.78645e+06	608.878
623488	3.78658e+06	608.879
623508	3.78647e+06	608.879
623408	3.78652e+06	608.88
623368	3.78645e+06	608.88
623582	3.78659e+06	608.882
623588	3.78664e+06	608.883
623512	3.78647e+06	608.885
623462	3.78645e+06	608.885
623392	3.78652e+06	608.886
623578	3.78663e+06	608.887
623552	3.78656e+06	608.889
623668	3.78665e+06	608.89
623588	3.78661e+06	608.89
623578	3.78657e+06	608.89
623518	3.78647e+06	608.89
623518	3.78652e+06	608.894
623498	3.7865e+06	608.894
623448	3.78645e+06	608.894
623352	3.78649e+06	608.896
623522	3.78647e+06	608.896
623532	3.78647e+06	608.896
623572	3.78656e+06	608.898
623578	3.78657e+06	608.899
623478	3.78651e+06	608.899
623622	3.78655e+06	608.9
623528	3.78647e+06	608.901
623412	3.78652e+06	608.902
623398	3.78644e+06	608.903
623582	3.7866e+06	608.904
623448	3.78648e+06	608.904
623358	3.78646e+06	608.904
623542	3.78659e+06	608.905
623662	3.78665e+06	608.906
623572	3.78662e+06	608.906
623488	3.78658e+06	608.908
623578	3.78658e+06	608.908
623398	3.78652e+06	608.909
623382	3.78645e+06	608.909
623568	3.78661e+06	608.91
623578	3.78658e+06	608.911
623508	3.78645e+06	608.912
623498	3.78656e+06	608.914
623462	3.78654e+06	608.914
623422	3.78652e+06	608.914
623428	3.78652e+06	608.914
623438	3.78646e+06	608.914
623418	3.78645e+06	608.914
623562	3.78661e+06	608.915
623568	3.78656e+06	608.915
623418	3.78652e+06	608.915
623578	3.78659e+06	608.918
623558	3.7866e+06	608.919
623462	3.78653e+06	608.919
623658	3.78666e+06	608.922
623562	3.78656e+06	608.922
623552	3.7866e+06	608.923
623468	3.78654e+06	608.923
623472	3.78646e+06	608.923
623582	3.7866e+06	608.925
623452	3.78647e+06	608.925
623432	3.78652e+06	608.927
623372	3.78645e+06	608.927
623558	3.78656e+06	608.928
623488	3.78651e+06	608.928
623512	3.7865e+06	608.928
623548	3.78658e+06	608.931
623362	3.78646e+06	608.931
623528	3.7866e+06	608.932
623682	3.78666e+06	608.936
623442	3.78646e+06	608.936
623458	3.78645e+06	608.936
623512	3.7865e+06	608.937
623488	3.78657e+06	608.938
623512	3.78651e+06	608.938
623512	3.78651e+06	608.938
623578	3.78659e+06	608.939
623572	3.78657e+06	608.939
623402	3.78644e+06	608.939
623392	3.78644e+06	608.941
623532	3.78656e+06	608.942
623522	3.7866e+06	608.943
623502	3.78646e+06	608.943
623478	3.78646e+06	608.946
623378	3.78645e+06	608.946
623578	3.78662e+06	608.947
623582	3.78661e+06	608.947
623552	3.78656e+06	608.947
623358	3.78647e+06	608.947
623458	3.78646e+06	608.947
623678	3.78666e+06	608.949
623572	3.78657e+06	608.95
[truncated: 382 more rows]

## Sheet: Region 4
X	Y	Elevation
625452	3.78479e+06	593.7
625452	3.78479e+06	593.7
625458	3.78479e+06	593.7
625462	3.78479e+06	593.7
625452	3.78478e+06	593.7
625458	3.78478e+06	593.7
625452	3.78478e+06	593.7
624878	3.78476e+06	593.7
624882	3.78476e+06	593.7
624878	3.78476e+06	593.7
624812	3.78471e+06	593.7
624818	3.78471e+06	593.7
624812	3.7847e+06	593.7
624818	3.7847e+06	593.7
624768	3.78464e+06	593.7
624772	3.78464e+06	593.7
625402	3.78464e+06	593.7
624762	3.78464e+06	593.7
624828	3.78457e+06	593.7
624648	3.78447e+06	593.7
624798	3.78455e+06	593.701
625188	3.78479e+06	593.702
625412	3.78467e+06	593.702
624648	3.78448e+06	593.703
624898	3.78477e+06	593.704
625002	3.78469e+06	593.704
625262	3.78468e+06	593.704
625218	3.78473e+06	593.705
624822	3.78471e+06	593.705
625388	3.78471e+06	593.705
625358	3.78467e+06	593.705
624882	3.78466e+06	593.705
625372	3.78464e+06	593.705
624722	3.78443e+06	593.705
624858	3.78462e+06	593.706
624778	3.78453e+06	593.706
625008	3.78478e+06	593.707
624872	3.78465e+06	593.707
625228	3.78473e+06	593.708
624818	3.7847e+06	593.708
624918	3.78468e+06	593.708
625072	3.78468e+06	593.709
624752	3.78449e+06	593.709
624662	3.78445e+06	593.71
625302	3.78474e+06	593.711
625108	3.78468e+06	593.711
624772	3.78453e+06	593.711
625128	3.78476e+06	593.712
625152	3.78468e+06	593.712
624902	3.78477e+06	593.713
625192	3.78471e+06	593.713
624658	3.78446e+06	593.714
624708	3.78443e+06	593.714
625012	3.78478e+06	593.715
624958	3.78476e+06	593.715
624782	3.78454e+06	593.715
624648	3.7845e+06	593.715
625282	3.78477e+06	593.716
625288	3.78476e+06	593.716
624892	3.78468e+06	593.716
624778	3.78464e+06	593.716
624812	3.78456e+06	593.717
624658	3.78453e+06	593.717
624648	3.78449e+06	593.717
625102	3.78468e+06	593.718
624668	3.78454e+06	593.718
624758	3.78451e+06	593.718
625208	3.78473e+06	593.719
624648	3.78449e+06	593.719
625428	3.78476e+06	593.72
624962	3.78468e+06	593.72
625402	3.78473e+06	593.721
624898	3.78468e+06	593.721
624682	3.78456e+06	593.721
625038	3.7847e+06	593.722
625188	3.7847e+06	593.722
625252	3.78469e+06	593.722
625112	3.78468e+06	593.722
624768	3.78464e+06	593.722
624862	3.78463e+06	593.722
624768	3.78452e+06	593.722
624752	3.78447e+06	593.722
625058	3.78477e+06	593.723
625432	3.78476e+06	593.723
624648	3.78448e+06	593.723
624682	3.78444e+06	593.723
624752	3.78444e+06	593.723
625042	3.7847e+06	593.724
624902	3.78468e+06	593.724
624692	3.78458e+06	593.724
624742	3.78443e+06	593.724
624938	3.78476e+06	593.725
625422	3.78475e+06	593.725
625092	3.78475e+06	593.726
625318	3.78474e+06	593.726
625258	3.78468e+06	593.726
624972	3.78476e+06	593.727
625178	3.78469e+06	593.727
624922	3.78468e+06	593.727
624758	3.78463e+06	593.727
625012	3.7847e+06	593.729
624978	3.78468e+06	593.729
624888	3.78467e+06	593.729
625068	3.78477e+06	593.73
624802	3.78455e+06	593.73
624922	3.78477e+06	593.731
625338	3.78475e+06	593.731
625318	3.78467e+06	593.731
624752	3.7845e+06	593.731
624748	3.78443e+06	593.731
625462	3.78478e+06	593.732
625182	3.7847e+06	593.732
624692	3.78444e+06	593.732
624752	3.78463e+06	593.733
624788	3.78454e+06	593.733
624848	3.78474e+06	593.734
625032	3.7847e+06	593.734
625192	3.78479e+06	593.736
624888	3.78476e+06	593.736
624952	3.78476e+06	593.736
625242	3.78471e+06	593.736
625172	3.78478e+06	593.737
624908	3.78477e+06	593.737
625148	3.78468e+06	593.737
624832	3.78458e+06	593.737
625082	3.78476e+06	593.738
624752	3.78447e+06	593.738
624672	3.78445e+06	593.738
625402	3.78482e+06	593.739
624782	3.78464e+06	593.739
624868	3.78474e+06	593.74
624958	3.78468e+06	593.74
624672	3.78455e+06	593.74
624762	3.78452e+06	593.74
625052	3.78477e+06	593.741
625118	3.78476e+06	593.741
625418	3.78475e+06	593.741
625202	3.78472e+06	593.741
625382	3.7847e+06	593.741
624928	3.78468e+06	593.741
624878	3.78466e+06	593.741
625402	3.78468e+06	593.742
625222	3.78479e+06	593.743
625412	3.78482e+06	593.745
625422	3.78466e+06	593.745
624868	3.78464e+06	593.745
624848	3.78461e+06	593.746
624842	3.7846e+06	593.746
624662	3.78453e+06	593.746
624652	3.78451e+06	593.746
624988	3.78469e+06	593.747
625282	3.78467e+06	593.747
625372	3.78479e+06	593.748
625048	3.78477e+06	593.748
624688	3.78457e+06	593.748
625168	3.78469e+06	593.749
625132	3.78476e+06	593.75
624722	3.7846e+06	593.75
624652	3.78447e+06	593.75
624752	3.78446e+06	593.75
624698	3.78444e+06	593.75
624882	3.78476e+06	593.751
625198	3.78472e+06	593.751
625248	3.7847e+06	593.751
625382	3.7847e+06	593.751
624852	3.78462e+06	593.751
624708	3.78459e+06	593.751
624838	3.78459e+06	593.751
625262	3.78479e+06	593.752
625142	3.78477e+06	593.752
624822	3.78471e+06	593.752
624952	3.78468e+06	593.752
624818	3.78456e+06	593.752
625028	3.7847e+06	593.753
624932	3.78468e+06	593.753
625272	3.78467e+06	593.753
624698	3.78458e+06	593.753
625178	3.78478e+06	593.754
625048	3.7847e+06	593.754
625068	3.78469e+06	593.754
624788	3.78464e+06	593.754
625268	3.78478e+06	593.755
625398	3.78472e+06	593.755
624718	3.7846e+06	593.755
624678	3.78455e+06	593.755
625428	3.78481e+06	593.756
624872	3.78475e+06	593.756
624818	3.78469e+06	593.756
625042	3.78477e+06	593.757
624908	3.78468e+06	593.757
625078	3.78468e+06	593.757
624948	3.78468e+06	593.757
624728	3.78443e+06	593.757
624938	3.78468e+06	593.758
624658	3.78452e+06	593.758
625408	3.78482e+06	593.759
624878	3.78475e+06	593.759
624998	3.78469e+06	593.759
624812	3.78467e+06	593.759
624792	3.78455e+06	593.759
625258	3.78479e+06	593.76
625438	3.78477e+06	593.76
625212	3.78473e+06	593.76
625142	3.78468e+06	593.76
624942	3.78468e+06	593.76
625322	3.78467e+06	593.76
624752	3.7845e+06	593.76
625238	3.78472e+06	593.761
624912	3.78477e+06	593.762
624998	3.78477e+06	593.763
625098	3.78468e+06	593.763
624932	3.78476e+06	593.764
624948	3.78476e+06	593.764
624842	3.78473e+06	593.764
624808	3.78456e+06	593.764
624668	3.78445e+06	593.764
625412	3.78474e+06	593.765
624828	3.78457e+06	593.765
625038	3.78477e+06	593.766
624818	3.78469e+06	593.766
624858	3.78463e+06	593.767
624918	3.78477e+06	593.768
625348	3.78467e+06	593.768
624772	3.78464e+06	593.768
625198	3.78479e+06	593.769
624892	3.78476e+06	593.769
625062	3.78469e+06	593.769
625138	3.78476e+06	593.77
624652	3.78447e+06	593.77
624658	3.78446e+06	593.77
625312	3.78467e+06	593.771
624702	3.78459e+06	593.771
624822	3.78457e+06	593.771
624668	3.78454e+06	593.771
625342	3.78467e+06	593.772
624882	3.78467e+06	593.772
624758	3.78451e+06	593.772
625278	3.78477e+06	593.773
624972	3.78468e+06	593.773
624762	3.78463e+06	593.773
624748	3.78448e+06	593.773
625072	3.78476e+06	593.774
624978	3.78476e+06	593.775
624832	3.78472e+06	593.776
624682	3.78456e+06	593.776
624652	3.78451e+06	593.776
625322	3.78474e+06	593.777
625022	3.7847e+06	593.777
624692	3.78457e+06	593.777
624752	3.78446e+06	593.777
624688	3.78444e+06	593.777
625378	3.78479e+06	593.778
625192	3.78471e+06	593.778
624872	3.78465e+06	593.778
624748	3.78449e+06	593.778
624752	3.78445e+06	593.778
625272	3.78478e+06	593.779
624712	3.78443e+06	593.779
625008	3.7847e+06	593.78
625138	3.78468e+06	593.781
624798	3.78455e+06	593.781
624778	3.78454e+06	593.781
624772	3.78453e+06	593.781
624662	3.78446e+06	593.781
624738	3.78443e+06	593.781
625032	3.78477e+06	593.783
625338	3.78467e+06	593.783
624808	3.78466e+06	593.783
624862	3.78464e+06	593.783
624838	3.78458e+06	593.783
625058	3.7847e+06	593.784
625292	3.78475e+06	593.785
625172	3.78469e+06	593.785
625388	3.78469e+06	593.786
624768	3.78453e+06	593.786
625288	3.78467e+06	593.787
625418	3.78467e+06	593.787
625122	3.78476e+06	593.788
625162	3.78469e+06	593.788
625268	3.78468e+06	593.788
625392	3.78472e+06	593.789
624838	3.78472e+06	593.79
624912	3.78468e+06	593.79
624652	3.78448e+06	593.79
624992	3.78477e+06	593.791
624752	3.78445e+06	593.791
625282	3.78476e+06	593.792
625242	3.78471e+06	593.792
625362	3.78466e+06	593.792
624832	3.78458e+06	593.792
624828	3.78471e+06	593.793
625082	3.78468e+06	593.793
624672	3.78454e+06	593.793
624652	3.7845e+06	593.793
624732	3.78443e+06	593.793
624898	3.78476e+06	593.794
625112	3.78475e+06	593.794
625332	3.78475e+06	593.794
624782	3.78454e+06	593.794
625228	3.78479e+06	593.795
625182	3.78478e+06	593.795
625002	3.78477e+06	593.796
625088	3.78475e+06	593.796
625298	3.78474e+06	593.796
624842	3.7846e+06	593.796
624662	3.78453e+06	593.796
624658	3.78452e+06	593.796
625408	3.78474e+06	593.797
624892	3.78468e+06	593.797
624982	3.78469e+06	593.798
625028	3.78477e+06	593.799
624822	3.7847e+06	593.799
624702	3.78444e+06	593.799
625232	3.78473e+06	593.8
624848	3.78461e+06	593.8
624838	3.78459e+06	593.8
624688	3.78456e+06	593.801
624812	3.78456e+06	593.801
624762	3.78452e+06	593.801
624678	3.78445e+06	593.801
624928	3.78476e+06	593.802
625172	3.78469e+06	593.802
625332	3.78467e+06	593.802
624752	3.78451e+06	593.802
624652	3.7845e+06	593.802
624748	3.78449e+06	593.802
625202	3.78479e+06	593.803
624942	3.78476e+06	593.803
625188	3.78471e+06	593.803
624798	3.78465e+06	593.804
624652	3.78449e+06	593.804
624758	3.78463e+06	593.805
624852	3.78474e+06	593.806
625132	3.78468e+06	593.806
624698	3.78458e+06	593.806
624888	3.78468e+06	593.807
625092	3.78468e+06	593.807
625308	3.78467e+06	593.807
624652	3.78449e+06	593.807
624842	3.78459e+06	593.808
624752	3.78449e+06	593.808
625062	3.78477e+06	593.809
624988	3.78476e+06	593.809
625388	3.78471e+06	593.809
624712	3.78459e+06	593.809
625208	3.78479e+06	593.81
625252	3.78469e+06	593.81
625158	3.78469e+06	593.81
624652	3.78448e+06	593.81
624868	3.78465e+06	593.811
624818	3.78468e+06	593.812
624878	3.78466e+06	593.812
624802	3.78456e+06	593.812
625102	3.78475e+06	593.813
625308	3.78474e+06	593.813
624968	3.78468e+06	593.813
625392	3.78468e+06	593.813
624852	3.78462e+06	593.813
625352	3.78476e+06	593.814
625052	3.7847e+06	593.814
624778	3.78464e+06	593.814
625382	3.7848e+06	593.815
625442	3.78477e+06	593.815
625018	3.7847e+06	593.815
624992	3.78469e+06	593.815
625348	3.78476e+06	593.816
624918	3.78468e+06	593.816
625292	3.78467e+06	593.816
624722	3.7846e+06	593.817
625022	3.78477e+06	593.818
625248	3.7847e+06	593.818
625262	3.78468e+06	593.818
624788	3.78455e+06	593.818
624902	3.78476e+06	593.819
625078	3.78476e+06	593.819
625182	3.7847e+06	593.819
625088	3.78468e+06	593.819
625128	3.78468e+06	593.819
624768	3.78463e+06	593.819
624678	3.78455e+06	593.819
624748	3.78444e+06	593.819
625358	3.78477e+06	593.82
625288	3.78475e+06	593.82
625278	3.78467e+06	593.821
625398	3.78481e+06	593.822
625098	3.78475e+06	593.822
624748	3.78448e+06	593.822
625178	3.7847e+06	593.823
625328	3.78467e+06	593.823
625302	3.78467e+06	593.823
624728	3.78463e+06	593.823
624668	3.78453e+06	593.823
625122	3.78468e+06	593.824
624748	3.7845e+06	593.824
624758	3.78452e+06	593.825
624658	3.78447e+06	593.825
625008	3.78477e+06	593.826
625298	3.78467e+06	593.826
625212	3.78479e+06	593.827
624672	3.78445e+06	593.827
625388	3.78465e+06	593.828
624858	3.78463e+06	593.828
624828	3.78458e+06	593.828
625362	3.78477e+06	593.829
625342	3.78475e+06	593.829
625382	3.78471e+06	593.829
625258	3.78469e+06	593.829
625118	3.78468e+06	593.829
625168	3.78478e+06	593.83
625092	3.78468e+06	593.83
624792	3.78464e+06	593.83
624708	3.78459e+06	593.83
624658	3.78451e+06	593.83
625012	3.78477e+06	593.831
624802	3.78465e+06	593.831
624692	3.78457e+06	593.831
624682	3.78455e+06	593.831
624938	3.78476e+06	593.832
625402	3.78473e+06	593.832
625002	3.7847e+06	593.832
625072	3.78469e+06	593.832
624692	3.78444e+06	593.832
624702	3.78458e+06	593.833
625312	3.78474e+06	593.834
624842	3.78473e+06	593.834
625152	3.78469e+06	593.834
625098	3.78468e+06	593.834
624818	3.78457e+06	593.834
625128	3.78476e+06	593.835
625238	3.78473e+06	593.835
624922	3.78468e+06	593.836
625112	3.78468e+06	593.836
624872	3.78474e+06	593.837
625102	3.78468e+06	593.837
625108	3.78468e+06	593.837
624752	3.78462e+06	593.837
624922	3.78476e+06	593.838
624982	3.78476e+06	593.838
624848	3.78473e+06	593.838
624742	3.78463e+06	593.838
625018	3.78477e+06	593.839
625108	3.78475e+06	593.839
624882	3.78467e+06	593.839
624662	3.78452e+06	593.839
624962	3.78468e+06	593.84
624968	3.78468e+06	593.84
625388	3.7848e+06	593.841
625232	3.78479e+06	593.841
625302	3.78474e+06	593.841
624718	3.78459e+06	593.841
624718	3.78443e+06	593.841
624958	3.78475e+06	593.842
625208	3.78473e+06	593.843
624782	3.78464e+06	593.843
624908	3.78476e+06	593.844
624858	3.78474e+06	593.844
624662	3.78446e+06	593.844
625368	3.78478e+06	593.845
625428	3.78476e+06	593.845
624902	3.78469e+06	593.845
625322	3.78467e+06	593.845
624822	3.78457e+06	593.845
624792	3.78455e+06	593.845
624668	3.78446e+06	593.845
625142	3.78476e+06	593.846
624962	3.78475e+06	593.846
624822	3.7847e+06	593.846
624978	3.78469e+06	593.846
625392	3.78465e+06	593.846
624672	3.78454e+06	593.847
624888	3.78476e+06	593.848
625242	3.78472e+06	593.848
624898	3.78469e+06	593.848
624812	3.78467e+06	593.848
625422	3.78476e+06	593.849
625202	3.78473e+06	593.849
624872	3.78466e+06	593.849
624862	3.78464e+06	593.849
624838	3.7846e+06	593.849
624808	3.78456e+06	593.849
624768	3.78453e+06	593.849
625392	3.78481e+06	593.851
625328	3.78474e+06	593.851
624928	3.78468e+06	593.851
624832	3.78459e+06	593.851
624772	3.78454e+06	593.852
624748	3.7845e+06	593.852
625432	3.78481e+06	593.853
624968	3.78475e+06	593.853
624862	3.78474e+06	593.853
624708	3.78444e+06	593.853
625448	3.78477e+06	593.854
624842	3.78461e+06	593.854
624762	3.78451e+06	593.854
624882	3.78475e+06	593.856
624992	3.78469e+06	593.856
624688	3.78456e+06	593.856
625418	3.78475e+06	593.857
625192	3.78472e+06	593.857
625012	3.7847e+06	593.857
624958	3.78468e+06	593.857
624752	3.78451e+06	593.857
624658	3.78447e+06	593.857
625382	3.78469e+06	593.858
624848	3.78462e+06	593.858
624682	3.78445e+06	593.858
625058	3.78477e+06	593.859
625408	3.78473e+06	593.859
625168	3.78469e+06	593.859
625148	3.78469e+06	593.859
624698	3.78457e+06	593.859
624778	3.78454e+06	593.859
625068	3.78476e+06	593.86
625038	3.78471e+06	593.86
624762	3.78453e+06	593.86
625218	3.78479e+06	593.861
624952	3.78475e+06	593.861
624658	3.78451e+06	593.861
624742	3.78448e+06	593.861
624742	3.78443e+06	593.861
625398	3.78473e+06	593.863
624908	3.78469e+06	593.863
624932	3.78468e+06	593.863
624798	3.78456e+06	593.863
625118	3.78475e+06	593.864
625222	3.78474e+06	593.864
625042	3.78471e+06	593.864
625418	3.78464e+06	593.864
625372	3.78478e+06	593.865
625432	3.78477e+06	593.865
624972	3.78475e+06	593.865
624878	3.78475e+06	593.865
624772	3.78463e+06	593.865
624742	3.78449e+06	593.865
625408	3.78464e+06	593.866
625092	3.78475e+06	593.867
625318	3.78474e+06	593.867
625068	3.78469e+06	593.867
624748	3.78447e+06	593.867
624818	3.78468e+06	593.868
624822	3.78456e+06	593.868
625262	3.78478e+06	593.869
624912	3.78476e+06	593.869
624952	3.78468e+06	593.869
624678	3.78454e+06	593.869
624838	3.78472e+06	593.87
625032	3.78471e+06	593.87
624938	3.78468e+06	593.87
624932	3.78476e+06	593.871
624988	3.78469e+06	593.871
625272	3.78468e+06	593.871
624762	3.78463e+06	593.871
624998	3.78477e+06	593.872
625278	3.78477e+06	593.872
624942	3.78468e+06	593.873
624948	3.78468e+06	593.873
625188	3.78478e+06	593.874
624918	3.78476e+06	593.874
625198	3.78472e+06	593.874
624788	3.78464e+06	593.874
624852	3.78463e+06	593.874
624668	3.78453e+06	593.874
625448	3.78478e+06	593.875
625338	3.78475e+06	593.875
625228	3.78474e+06	593.875
625082	3.78475e+06	593.876
624868	3.78474e+06	593.876
624868	3.78465e+06	593.876
625258	3.78479e+06	593.877
624832	3.78471e+06	593.877
625062	3.7847e+06	593.877
625282	3.78467e+06	593.877
625318	3.78467e+06	593.877
624782	3.78455e+06	593.877
624658	3.78448e+06	593.877
625132	3.78476e+06	593.878
624808	3.78466e+06	593.878
624662	3.78452e+06	593.878
625148	3.78477e+06	593.879
624892	3.78476e+06	593.879
625282	3.78476e+06	593.879
624722	3.78461e+06	593.879
624658	3.7845e+06	593.879
625248	3.78471e+06	593.88
625412	3.78475e+06	593.881
625142	3.78469e+06	593.881
624758	3.78452e+06	593.881
625408	3.78467e+06	593.882
624878	3.78467e+06	593.882
625238	3.78479e+06	593.883
624998	3.7847e+06	593.883
624742	3.78449e+06	593.883
625052	3.78477e+06	593.884
624948	3.78475e+06	593.884
625252	3.7847e+06	593.884
624828	3.78458e+06	593.884
624692	3.78456e+06	593.884
624742	3.78448e+06	593.884
625138	3.78476e+06	593.885
625188	3.78471e+06	593.885
624758	3.78462e+06	593.885
625268	3.78478e+06	593.886
624812	3.78457e+06	593.886
624698	3.78444e+06	593.886
625448	3.78479e+06	593.887
625172	3.78478e+06	593.887
625218	3.78474e+06	593.887
625078	3.78469e+06	593.888
624702	3.78458e+06	593.888
624748	3.78451e+06	593.888
624972	3.78469e+06	593.889
624888	3.78468e+06	593.889
624712	3.78459e+06	593.889
624828	3.78471e+06	593.89
625028	3.78471e+06	593.89
624858	3.78464e+06	593.89
624658	3.7845e+06	593.89
624748	3.78447e+06	593.891
624748	3.78444e+06	593.891
625378	3.78479e+06	593.892
624658	3.78449e+06	593.892
624822	3.78469e+06	593.893
624682	3.78455e+06	593.893
625448	3.78479e+06	593.894
625048	3.78477e+06	593.894
624658	3.78449e+06	593.894
624992	3.78476e+06	593.895
625112	3.78475e+06	593.895
625392	3.78472e+06	593.896
625048	3.78471e+06	593.896
624802	3.78456e+06	593.896
624912	3.78469e+06	593.897
624658	3.78448e+06	593.897
625058	3.7847e+06	593.898
624728	3.7846e+06	593.898
625422	3.78481e+06	593.899
625398	3.78468e+06	593.899
624838	3.7846e+06	593.899
624662	3.78447e+06	593.899
624898	3.78476e+06	593.9
625292	3.78474e+06	593.9
625172	3.7847e+06	593.9
624672	3.78453e+06	593.9
625448	3.78478e+06	593.901
625272	3.78477e+06	593.901
624722	3.78459e+06	593.901
624672	3.78446e+06	593.901
624842	3.78472e+06	593.902
625138	3.78469e+06	593.902
625042	3.78477e+06	593.903
624788	3.78455e+06	593.903
624722	3.78443e+06	593.903
625182	3.78471e+06	593.904
624832	3.78459e+06	593.904
625402	3.78481e+06	593.905
625072	3.78476e+06	593.905
625038	3.78477e+06	593.906
624892	3.78469e+06	593.906
625268	3.78468e+06	593.906
625408	3.78474e+06	593.907
625008	3.7847e+06	593.907
625162	3.78469e+06	593.907
625192	3.78478e+06	593.908
624798	3.78464e+06	593.908
624852	3.78473e+06	593.909
624842	3.78461e+06	593.909
624708	3.78458e+06	593.909
624978	3.78475e+06	593.91
624928	3.78476e+06	593.911
625122	3.78475e+06	593.911
625242	3.78472e+06	593.911
624778	3.78463e+06	593.911
624688	3.78455e+06	593.911
624752	3.78452e+06	593.911
625322	3.78474e+06	593.912
625022	3.78471e+06	593.912
624882	3.78468e+06	593.912
624822	3.78458e+06	593.912
624818	3.78457e+06	593.912
624688	3.78445e+06	593.912
625222	3.78479e+06	593.913
625178	3.78478e+06	593.913
625298	3.78474e+06	593.913
625178	3.7847e+06	593.913
624698	3.78457e+06	593.913
624662	3.78451e+06	593.913
625312	3.78467e+06	593.914
625002	3.78477e+06	593.915
624862	3.78465e+06	593.915
624792	3.78456e+06	593.915
624668	3.78446e+06	593.915
625418	3.78481e+06	593.916
624768	3.78463e+06	593.917
625342	3.78468e+06	593.918
624668	3.78452e+06	593.918
624742	3.7845e+06	593.918
624748	3.78446e+06	593.918
625388	3.78472e+06	593.919
625288	3.78467e+06	593.919
624982	3.78469e+06	593.92
624872	3.78466e+06	593.92
624848	3.78462e+06	593.92
624988	3.78476e+06	593.921
624942	3.78475e+06	593.921
625032	3.78477e+06	593.922
625238	3.78473e+06	593.922
624822	3.78469e+06	593.922
624678	3.78454e+06	593.922
625382	3.78479e+06	593.923
624918	3.78469e+06	593.923
625352	3.78467e+06	593.923
624762	3.78453e+06	593.924
624678	3.78445e+06	593.924
624902	3.78476e+06	593.925
624772	3.78454e+06	593.926
624768	3.78454e+06	593.926
625288	3.78475e+06	593.928
625258	3.78469e+06	593.928
625082	3.78469e+06	593.928
624802	3.78465e+06	593.929
625262	3.78469e+06	593.93
625158	3.78469e+06	593.931
624968	3.78469e+06	593.931
625338	3.78468e+06	593.931
625212	3.78474e+06	593.932
625232	3.78474e+06	593.933
625118	3.78468e+06	593.933
624818	3.78467e+06	593.933
624808	3.78457e+06	593.933
624852	3.78463e+06	593.935
624692	3.78456e+06	593.935
624702	3.78444e+06	593.935
624712	3.78444e+06	593.935
624848	3.78473e+06	593.936
625132	3.78469e+06	593.936
624748	3.78451e+06	593.936
625352	3.78476e+06	593.937
625382	3.78471e+06	593.937
624828	3.7847e+06	593.937
624718	3.78459e+06	593.937
625358	3.78476e+06	593.938
624778	3.78455e+06	593.938
625028	3.78477e+06	593.939
624992	3.7847e+06	593.939
625422	3.78466e+06	593.939
625378	3.78464e+06	593.939
625192	3.78472e+06	593.94
624758	3.78453e+06	593.94
624742	3.7845e+06	593.94
625198	3.78478e+06	593.941
625088	3.78475e+06	593.941
625402	3.78474e+06	593.942
625248	3.78471e+06	593.942
624702	3.78457e+06	593.942
625332	3.78474e+06	593.943
624662	3.78447e+06	593.943
625062	3.78476e+06	593.944
625348	3.78475e+06	593.944
624812	3.78466e+06	593.944
624662	3.78451e+06	593.944
625008	3.78477e+06	593.945
624922	3.78476e+06	593.945
624938	3.78475e+06	593.945
625018	3.78471e+06	593.945
625398	3.78465e+06	593.945
624828	3.78459e+06	593.945
624798	3.78456e+06	593.945
625052	3.78471e+06	593.946
624922	3.78469e+06	593.946
624748	3.78446e+06	593.946
625012	3.78477e+06	593.947
625362	3.78477e+06	593.947
625278	3.78468e+06	593.947
624782	3.78463e+06	593.947
624682	3.78454e+06	593.947
625438	3.78477e+06	593.948
625308	3.78467e+06	593.948
625332	3.78468e+06	593.949
624878	3.78467e+06	593.949
624738	3.78448e+06	593.949
624908	3.78476e+06	593.95
624872	3.78474e+06	593.95
625072	3.78469e+06	593.95
624748	3.78445e+06	593.95
625148	3.78476e+06	593.951
625128	3.78469e+06	593.951
625292	3.78467e+06	593.951
624672	3.78453e+06	593.951
625242	3.7848e+06	593.952
624792	3.78464e+06	593.952
624762	3.78462e+06	593.952
624738	3.78449e+06	593.952
624888	3.78475e+06	593.953
624858	3.78464e+06	593.953
624832	3.7846e+06	593.953
624738	3.78443e+06	593.954
625412	3.78481e+06	593.955
625388	3.7848e+06	593.955
625152	3.78469e+06	593.955
625088	3.78469e+06	593.955
625022	3.78477e+06	593.956
625308	3.78473e+06	593.956
625378	3.78471e+06	593.956
624868	3.78466e+06	593.956
625412	3.78464e+06	593.956
625182	3.78478e+06	593.957
625128	3.78475e+06	593.957
624832	3.78471e+06	593.957
624728	3.78443e+06	593.957
625278	3.78476e+06	593.958
625078	3.78475e+06	593.958
625252	3.7847e+06	593.958
624852	3.78461e+06	593.958
625142	3.78476e+06	593.959
625002	3.7847e+06	593.959
624962	3.78469e+06	593.959
625122	3.78469e+06	593.959
625362	3.78467e+06	593.959
624668	3.78452e+06	593.959
624928	3.78469e+06	593.96
624748	3.78445e+06	593.96
624882	3.78475e+06	593.961
625102	3.78474e+06	593.961
625408	3.78481e+06	593.962
625398	3.78481e+06	593.962
624822	3.78468e+06	593.962
624782	3.78455e+06	593.962
625368	3.78477e+06	593.963
625188	3.78472e+06	593.963
624772	3.78463e+06	593.963
624838	3.78461e+06	593.963
624662	3.78448e+06	593.963
624982	3.78475e+06	593.964
625098	3.78474e+06	593.964
625202	3.78473e+06	593.964
624842	3.78462e+06	593.964
624752	3.78452e+06	593.964
624838	3.78471e+06	593.965
625118	3.78469e+06	593.965
625298	3.78467e+06	593.965
625302	3.78467e+06	593.965
624662	3.7845e+06	593.965
624738	3.78449e+06	593.965
625228	3.78479e+06	593.966
624728	3.78459e+06	593.966
624698	3.78456e+06	593.966
624902	3.78469e+06	593.967
624688	3.78455e+06	593.967
624692	3.78445e+06	593.967
625168	3.7847e+06	593.968
624898	3.78469e+06	593.969
625092	3.78469e+06	593.969
624712	3.78458e+06	593.969
624708	3.78458e+06	593.969
624878	3.78474e+06	593.97
624908	3.78469e+06	593.97
624978	3.78469e+06	593.97
625328	3.78468e+06	593.97
624812	3.78457e+06	593.97
624678	3.78446e+06	593.97
625342	3.78475e+06	593.971
625112	3.78469e+06	593.971
625392	3.7848e+06	593.972
625098	3.78469e+06	593.972
624862	3.78465e+06	593.972
624738	3.78463e+06	593.972
624892	3.78477e+06	593.973
625422	3.78476e+06	593.973
624958	3.78475e+06	593.973
624668	3.78447e+06	593.973
624842	3.78472e+06	593.974
624932	3.78469e+06	593.974
624958	3.78469e+06	593.974
625108	3.78469e+06	593.974
624738	3.78448e+06	593.974
625018	3.78477e+06	593.975
624912	3.78476e+06	593.975
625242	3.78473e+06	593.975
625348	3.78468e+06	593.975
624822	3.78458e+06	593.975
624662	3.7845e+06	593.975
625442	3.7848e+06	593.976
625202	3.78478e+06	593.976
625428	3.78477e+06	593.976
625282	3.78475e+06	593.976
625328	3.78474e+06	593.976
625302	3.78473e+06	593.976
625068	3.7847e+06	593.976
625102	3.78469e+06	593.976
624758	3.78462e+06	593.976
624678	3.78453e+06	593.976
625398	3.78473e+06	593.977
625018	3.7847e+06	593.977
624742	3.78444e+06	593.978
625418	3.78476e+06	593.979
624932	3.78475e+06	593.979
625108	3.78474e+06	593.979
625312	3.78473e+06	593.979
624808	3.78465e+06	593.979
624742	3.78451e+06	593.979
624998	3.78476e+06	593.98
625118	3.78475e+06	593.98
625148	3.78469e+06	593.98
624802	3.78457e+06	593.98
624662	3.78449e+06	593.98
624672	3.78446e+06	593.98
624918	3.78476e+06	593.981
624962	3.78475e+06	593.981
624858	3.78473e+06	593.981
624722	3.78459e+06	593.981
624938	3.78469e+06	593.982
625358	3.78467e+06	593.982
624848	3.78463e+06	593.982
624662	3.78449e+06	593.982
625448	3.7848e+06	593.983
625198	3.78473e+06	593.983
624788	3.78456e+06	593.983
624662	3.78448e+06	593.983
625372	3.78478e+06	593.984
624828	3.7847e+06	593.984
625182	3.78471e+06	593.985
624952	3.78475e+06	593.986
625012	3.78471e+06	593.986
624942	3.78469e+06	593.986
624952	3.78469e+06	593.986
624788	3.78463e+06	593.987
624682	3.78445e+06	593.987
624732	3.78443e+06	593.987
625272	3.78468e+06	593.988
624948	3.78469e+06	593.989
624818	3.78458e+06	593.989
625068	3.78476e+06	593.99
624968	3.78475e+06	593.99
624692	3.78455e+06	593.99
624762	3.78454e+06	593.99
625208	3.78474e+06	593.991
624888	3.78469e+06	593.991
624872	3.78467e+06	593.991
624708	3.78444e+06	593.991
625262	3.78478e+06	593.992
625322	3.78468e+06	593.992
625258	3.78478e+06	593.993
624892	3.78475e+06	593.993
625208	3.78478e+06	593.994
624882	3.78468e+06	593.994
624722	3.78461e+06	593.994
625062	3.7847e+06	593.995
624988	3.7847e+06	593.995
624702	3.78457e+06	593.995
624668	3.78451e+06	593.995
624748	3.78452e+06	593.996
625058	3.78476e+06	593.997
624992	3.78476e+06	593.997
625248	3.78472e+06	593.997
624852	3.78464e+06	593.997
624792	3.78456e+06	593.997
624768	3.78454e+06	593.997
625412	3.78475e+06	593.998
625092	3.78474e+06	593.998
624682	3.78454e+06	593.998
624758	3.78453e+06	593.998
624672	3.78452e+06	593.998
625242	3.78479e+06	593.999
625038	3.78471e+06	593.999
625178	3.78471e+06	593.999
625172	3.7847e+06	593.999
625442	3.78478e+06	594.002
625158	3.78468e+06	594.002
624832	3.7846e+06	594.002
625042	3.78471e+06	594.003
625142	3.78469e+06	594.003
624772	3.78455e+06	594.003
624742	3.78447e+06	594.003
625132	3.78475e+06	594.004
624948	3.78475e+06	594.004
625392	3.78473e+06	594.004
624912	3.78469e+06	594.004
624972	3.78469e+06	594.004
625282	3.78468e+06	594.004
625378	3.78478e+06	594.005
624972	3.78475e+06	594.005
624828	3.78459e+06	594.005
624898	3.78475e+06	594.006
624862	3.78473e+06	594.006
625032	3.78471e+06	594.008
624818	3.78467e+06	594.008
624748	3.78462e+06	594.008
624738	3.7845e+06	594.008
625212	3.78478e+06	594.009
624998	3.7847e+06	594.009
624778	3.78463e+06	594.009
625168	3.78478e+06	594.01
625318	3.78473e+06	594.01
625232	3.78479e+06	594.011
625138	3.78475e+06	594.011
625388	3.78468e+06	594.011
624852	3.78473e+06	594.013
624848	3.7846e+06	594.013
625272	3.78477e+06	594.014
625082	3.78475e+06	594.015
625258	3.7847e+06	594.015
624768	3.78462e+06	594.015
624868	3.78473e+06	594.016
625378	3.7847e+06	594.017
624838	3.78461e+06	594.017
624808	3.78457e+06	594.017
625268	3.78477e+06	594.018
624928	3.78475e+06	594.018
624848	3.78472e+06	594.018
625078	3.78469e+06	594.018
624698	3.78456e+06	594.018
625292	3.78474e+06	594.019
625162	3.7847e+06	594.019
624878	3.78468e+06	594.019
624858	3.78465e+06	594.019
625058	3.78471e+06	594.02
624742	3.78451e+06	594.02
625268	3.78469e+06	594.021
624778	3.78455e+06	594.021
624698	3.78445e+06	594.021
625408	3.78475e+06	594.022
625252	3.78471e+06	594.022
624728	3.7846e+06	594.022
624752	3.78453e+06	594.022
625112	3.78474e+06	594.023
625138	3.78469e+06	594.023
625382	3.78469e+06	594.023
625432	3.78477e+06	594.024
625338	3.78474e+06	594.024
625048	3.78471e+06	594.024
625318	3.78468e+06	594.024
624708	3.78457e+06	594.024
625052	3.78476e+06	594.026
625028	3.78471e+06	594.027
624868	3.78466e+06	594.027
624842	3.78462e+06	594.027
624678	3.78453e+06	594.027
624668	3.78451e+06	594.027
624718	3.78458e+06	594.028
624798	3.78457e+06	594.028
625188	3.78478e+06	594.029
624668	3.78447e+06	594.029
625428	3.78481e+06	594.03
625172	3.78477e+06	594.03
624688	3.78454e+06	594.03
624902	3.78475e+06	594.031
625288	3.78474e+06	594.031
624828	3.78469e+06	594.031
624918	3.78469e+06	594.031
624822	3.78459e+06	594.031
624988	3.78475e+06	594.032
625298	3.78473e+06	594.032
625008	3.78471e+06	594.032
625412	3.78467e+06	594.032
625002	3.78476e+06	594.033
625122	3.78475e+06	594.033
625238	3.78474e+06	594.033
624738	3.7845e+06	594.033
625382	3.78479e+06	594.034
624792	3.78463e+06	594.034
625072	3.78475e+06	594.035
625262	3.78469e+06	594.035
625218	3.78478e+06	594.036
624798	3.78464e+06	594.036
625238	3.78479e+06	594.037
624812	3.78466e+06	594.037
624732	3.78448e+06	594.037
624678	3.78446e+06	594.037
625048	3.78476e+06	594.038
625388	3.78472e+06	594.038
624892	3.78469e+06	594.038
624718	3.78444e+06	594.038
624942	3.78475e+06	594.039
624732	3.78449e+06	594.039
624762	3.78462e+06	594.04
624672	3.78452e+06	594.04
625382	3.78472e+06	594.041
624752	3.78462e+06	594.041
625148	3.78476e+06	594.042
625188	3.78472e+06	594.042
624848	3.78463e+06	594.042
625278	3.78476e+06	594.043
625022	3.78471e+06	594.045
625402	3.78467e+06	594.045
624862	3.78466e+06	594.045
624732	3.78459e+06	594.045
624692	3.78455e+06	594.046
625242	3.78479e+06	594.047
624822	3.78468e+06	594.047
624728	3.78459e+06	594.047
624782	3.78456e+06	594.047
624672	3.78447e+06	594.047
624688	3.78445e+06	594.047
625042	3.78476e+06	594.048
625228	3.78474e+06	594.048
624878	3.78474e+06	594.048
624982	3.7847e+06	594.048
624712	3.78458e+06	594.048
624968	3.78469e+06	594.049
624802	3.78464e+06	594.049
624702	3.78456e+06	594.049
624748	3.78452e+06	594.049
624668	3.7845e+06	594.049
625038	3.78476e+06	594.05
625322	3.78473e+06	594.05
624668	3.78448e+06	594.05
625122	3.78476e+06	594.051
624978	3.78475e+06	594.051
624682	3.78453e+06	594.051
624922	3.78475e+06	594.052
625222	3.78474e+06	594.052
625402	3.78474e+06	594.052
625158	3.7847e+06	594.052
625288	3.78468e+06	594.052
624782	3.78463e+06	594.052
624732	3.78449e+06	594.052
624812	3.78458e+06	594.053
624788	3.78456e+06	594.053
624922	3.78469e+06	594.055
624908	3.78475e+06	594.056
624842	3.78471e+06	594.057
625378	3.78471e+06	594.057
625132	3.78469e+06	594.057
624828	3.7846e+06	594.057
625152	3.78476e+06	594.058
625358	3.78476e+06	594.058
625142	3.78475e+06	594.058
624888	3.78475e+06	594.058
625312	3.78468e+06	594.058
625402	3.78481e+06	594.059
624872	3.78467e+06	594.059
624852	3.78464e+06	594.059
624818	3.78458e+06	594.059
624742	3.78444e+06	594.059
625242	3.78473e+06	594.06
624838	3.78471e+06	594.06
625082	3.78469e+06	594.061
624772	3.78462e+06	594.061
624668	3.7845e+06	594.061
625032	3.78476e+06	594.062
625352	3.78475e+06	594.062
625248	3.78472e+06	594.062
624832	3.78461e+06	594.062
624758	3.78454e+06	594.062
624742	3.78447e+06	594.062
625008	3.78476e+06	594.063
624832	3.7847e+06	594.063
624992	3.7847e+06	594.063
624938	3.78475e+06	594.064
625072	3.7847e+06	594.064
625342	3.78468e+06	594.064
625362	3.78476e+06	594.065
624802	3.78457e+06	594.065
625192	3.78473e+06	594.066
624732	3.78448e+06	594.066
624738	3.78447e+06	594.066
625012	3.78476e+06	594.067
624882	3.78474e+06	594.067
625278	3.78468e+06	594.067
624722	3.78458e+06	594.067
625388	3.78479e+06	594.068
624668	3.78449e+06	594.068
625332	3.78474e+06	594.069
624928	3.78469e+06	594.069
625182	3.78472e+06	594.07
624698	3.78455e+06	594.07
624668	3.78449e+06	594.07
624668	3.78448e+06	594.07
624762	3.78454e+06	594.071
625218	3.78474e+06	594.072
624872	3.78473e+06	594.072
625402	3.78465e+06	594.072
624838	3.78462e+06	594.072
624768	3.78455e+06	594.072
624738	3.78451e+06	594.072
624702	3.78445e+06	594.072
625168	3.7847e+06	594.073
624808	3.78465e+06	594.073
624712	3.78444e+06	594.073
625368	3.78477e+06	594.074
625348	3.78475e+06	594.074
625088	3.78474e+06	594.074
625118	3.78474e+06	594.074
625338	3.78468e+06	594.075
624682	3.78446e+06	594.075
625062	3.78476e+06	594.076
625018	3.78471e+06	594.076
625152	3.7847e+06	594.076
624688	3.78454e+06	594.076
624742	3.78452e+06	594.076
624882	3.78469e+06	594.077
624708	3.78457e+06	594.077
625028	3.78476e+06	594.078
624908	3.7847e+06	594.078
624828	3.78469e+06	594.078
624752	3.78453e+06	594.078
624678	3.78452e+06	594.078
624962	3.78469e+06	594.079
625382	3.78465e+06	594.079
624792	3.78457e+06	594.079
624672	3.78451e+06	594.079
625192	3.78478e+06	594.08
625178	3.78477e+06	594.08
625128	3.78475e+06	594.08
624758	3.78461e+06	594.08
624912	3.78475e+06	594.081
625052	3.78471e+06	594.081
624772	3.78455e+06	594.082
625222	3.78478e+06	594.083
625128	3.78469e+06	594.083
624732	3.7845e+06	594.083
624908	3.78477e+06	594.084
625282	3.78475e+06	594.084
624858	3.78473e+06	594.084
624932	3.78469e+06	594.084
624998	3.78476e+06	594.085
625202	3.78474e+06	594.085
625068	3.7847e+06	594.085
625258	3.7847e+06	594.085
624858	3.78465e+06	594.085
625398	3.78474e+06	594.086
624848	3.78472e+06	594.086
625178	3.78471e+06	594.086
625292	3.78468e+06	594.086
625392	3.78468e+06	594.086
624932	3.78475e+06	594.087
625002	3.78471e+06	594.087
624742	3.78446e+06	594.087
624918	3.78475e+06	594.088
624902	3.7847e+06	594.088
624978	3.7847e+06	594.088
624788	3.78463e+06	594.088
624898	3.7847e+06	594.089
624842	3.78463e+06	594.089
625148	3.78477e+06	594.09
624958	3.78469e+06	594.09
625088	3.78469e+06	594.09
625252	3.78471e+06	594.091
625172	3.78471e+06	594.091
625308	3.78468e+06	594.091
625198	3.78473e+06	594.092
625392	3.7848e+06	594.093
625232	3.78474e+06	594.093
625022	3.78476e+06	594.094
624938	3.78469e+06	594.094
625122	3.78469e+06	594.094
625422	3.78477e+06	594.095
625332	3.78468e+06	594.095
625398	3.7848e+06	594.096
625372	3.78477e+06	594.097
625078	3.78475e+06	594.097
624888	3.78469e+06	594.098
624868	3.78467e+06	594.098
625018	3.78476e+06	594.099
624982	3.78475e+06	594.099
624878	3.78468e+06	594.099
624822	3.78459e+06	594.099
624722	3.78444e+06	594.099
625308	3.78473e+06	594.1
624942	3.78469e+06	594.1
625118	3.78469e+06	594.1
624768	3.78462e+06	594.1
625148	3.7847e+06	594.101
624702	3.78456e+06	594.101
624692	3.78445e+06	594.101
625418	3.78476e+06	594.102
624828	3.78468e+06	594.102
624808	3.78458e+06	594.102
624748	3.78453e+06	594.102
625328	3.78473e+06	594.103
624952	3.78469e+06	594.103
624848	3.78464e+06	594.103
624672	3.78447e+06	594.103
624958	3.78474e+06	594.104
625272	3.78469e+06	594.104
625298	3.78468e+06	594.104
624692	3.78454e+06	594.104
625342	3.78474e+06	594.105
624948	3.78469e+06	594.105
624818	3.78466e+06	594.105
624712	3.78457e+06	594.105
624682	3.78453e+06	594.105
625212	3.78474e+06	594.106
625092	3.78469e+06	594.106
624828	3.7846e+06	594.106
624778	3.78456e+06	594.106
625112	3.78469e+06	594.107
624822	3.78467e+06	594.107
624778	3.78462e+06	594.107
624718	3.78458e+06	594.107
624892	3.78475e+06	594.108
624852	3.78472e+06	594.108
625062	3.78471e+06	594.108
625302	3.78468e+06	594.108
624738	3.78451e+06	594.108
625258	3.78478e+06	594.109
625098	3.78474e+06	594.109
625102	3.78474e+06	594.109
624738	3.78444e+06	594.11
624912	3.7847e+06	594.111
625098	3.78469e+06	594.111
624672	3.78451e+06	594.111
625412	3.78476e+06	594.112
624952	3.78474e+06	594.112
625392	3.78473e+06	594.112
625108	3.78469e+06	594.112
624798	3.78457e+06	594.112
625198	3.78478e+06	594.113
624682	3.78446e+06	594.113
625302	3.78473e+06	594.114
625012	3.78471e+06	594.114
625102	3.78469e+06	594.114
625428	3.78477e+06	594.115
625292	3.78473e+06	594.115
624732	3.78459e+06	594.115
624678	3.78447e+06	594.115
624742	3.78446e+06	594.115
625272	3.78476e+06	594.116
624962	3.78474e+06	594.116
625328	3.78468e+06	594.116
624678	3.78452e+06	594.118
624988	3.7847e+06	594.119
624992	3.78475e+06	594.12
625068	3.78475e+06	594.12
624898	3.78475e+06	594.12
625378	3.78478e+06	594.121
625378	3.7847e+06	594.121
624732	3.7846e+06	594.121
624782	3.78456e+06	594.121
624832	3.7847e+06	594.122
624972	3.7847e+06	594.122
624732	3.78463e+06	594.122
624742	3.78445e+06	594.122
625248	3.78473e+06	594.123
624852	3.78465e+06	594.123
624818	3.78459e+06	594.123
624968	3.78474e+06	594.124
625312	3.78473e+06	594.124
625262	3.78477e+06	594.125
625142	3.7847e+06	594.125
624728	3.78458e+06	594.125
624698	3.78455e+06	594.125
624728	3.78449e+06	594.125
624728	3.78448e+06	594.125
625182	3.78477e+06	594.126
624928	3.78475e+06	594.126
625132	3.78475e+06	594.126
624948	3.78474e+06	594.126
625108	3.78474e+06	594.126
624762	3.78461e+06	594.126
624832	3.78461e+06	594.126
624872	3.78468e+06	594.127
624812	3.78465e+06	594.127
624792	3.78463e+06	594.127
624688	3.78453e+06	594.127
624732	3.7845e+06	594.127
624732	3.78447e+06	594.128
625188	3.78473e+06	594.129
625162	3.7847e+06	594.129
624788	3.78457e+06	594.129
625352	3.78468e+06	594.13
624812	3.78458e+06	594.13
624742	3.78445e+06	594.13
624708	3.78445e+06	594.13
625282	3.78468e+06	594.131
624862	3.78466e+06	594.131
624708	3.78456e+06	594.131
625418	3.78481e+06	594.132
625278	3.78475e+06	594.132
624672	3.7845e+06	594.132
625262	3.7847e+06	594.133
624838	3.78462e+06	594.134
625438	3.78478e+06	594.135
625268	3.78469e+06	594.135
624758	3.78454e+06	594.135
624742	3.78452e+06	594.135
625228	3.78478e+06	594.136
624752	3.78454e+06	594.136
624902	3.78475e+06	594.137
625138	3.78475e+06	594.137
625092	3.78474e+06	594.137
624672	3.78448e+06	594.137
625288	3.78474e+06	594.138
625322	3.78468e+06	594.138
624728	3.78449e+06	594.138
625408	3.78481e+06	594.139
625058	3.78476e+06	594.139
625408	3.78475e+06	594.139
625038	3.78472e+06	594.139
624998	3.78471e+06	594.139
624918	3.7847e+06	594.139
625122	3.78468e+06	594.139
624838	3.7847e+06	594.14
624858	3.78466e+06	594.14
624802	3.78464e+06	594.14
624798	3.78463e+06	594.142
624762	3.78455e+06	594.143
625242	3.78478e+06	594.144
624972	3.78474e+06	594.144
625042	3.78472e+06	594.144
625078	3.7847e+06	594.144
625138	3.7847e+06	594.144
625268	3.78477e+06	594.145
625422	3.78481e+06	594.146
625388	3.78473e+06	594.146
624672	3.7845e+06	594.146
625162	3.78478e+06	594.147
625032	3.78472e+06	594.147
625252	3.78472e+06	594.147
625058	3.78471e+06	594.147
624768	3.78455e+06	594.147
625148	3.78475e+06	594.148
625382	3.78478e+06	594.149
625152	3.78476e+06	594.149
625182	3.78472e+06	594.149
624802	3.78458e+06	594.149
625202	3.78478e+06	594.15
624842	3.78463e+06	594.15
625208	3.78474e+06	594.151
625418	3.78466e+06	594.151
624702	3.78455e+06	594.151
624732	3.78451e+06	594.151
625002	3.78476e+06	594.152
625242	3.78474e+06	594.152
625362	3.78467e+06	594.152
624842	3.78471e+06	594.153
624782	3.78462e+06	594.153
625112	3.78474e+06	594.154
625318	3.78473e+06	594.154
624728	3.78448e+06	594.154
624682	3.78452e+06	594.155
624738	3.78452e+06	594.155
624672	3.78449e+06	594.155
624718	3.78444e+06	594.155
625082	3.78474e+06	594.156
625122	3.78474e+06	594.156
624862	3.78473e+06	594.156
624698	3.78445e+06	594.156
624942	3.78474e+06	594.157
625298	3.78473e+06	594.157
624672	3.78449e+06	594.157
624672	3.78448e+06	594.157
624728	3.78444e+06	594.157
624892	3.7847e+06	594.158
624922	3.78475e+06	594.159
624772	3.78462e+06	594.159
624712	3.78457e+06	594.159
624988	3.78475e+06	594.16
624848	3.78471e+06	594.16
625008	3.78471e+06	594.16
624722	3.78462e+06	594.16
624822	3.7846e+06	594.16
624692	3.78454e+06	594.16
624678	3.78451e+06	594.16
624828	3.78461e+06	594.161
624792	3.78457e+06	594.161
624908	3.78475e+06	594.162
625238	3.78474e+06	594.162
624878	3.78473e+06	594.162
624748	3.78453e+06	594.162
625412	3.78481e+06	594.163
625048	3.78472e+06	594.163
624722	3.78458e+06	594.163
625432	3.7848e+06	594.164
624888	3.78474e+06	594.164
625382	3.78472e+06	594.164
625028	3.78472e+06	594.164
625258	3.78471e+06	594.164
624922	3.7847e+06	594.164
624968	3.7847e+06	594.164
624772	3.78456e+06	594.164
624728	3.7845e+06	594.164
625402	3.78475e+06	594.165
624848	3.78464e+06	594.167
625178	3.78472e+06	594.168
625378	3.78472e+06	594.168
625052	3.78476e+06	594.169
624868	3.78473e+06	594.169
624832	3.78469e+06	594.169
624868	3.78467e+06	594.169
625338	3.78474e+06	594.17
625318	3.78468e+06	594.171
625172	3.78477e+06	594.172
625142	3.78475e+06	594.172
624882	3.78474e+06	594.172
625168	3.78471e+06	594.172
624808	3.78464e+06	594.172
625072	3.78475e+06	594.173
624822	3.78467e+06	594.173
624682	3.78447e+06	594.173
624688	3.78446e+06	594.173
624982	3.7847e+06	594.174
625158	3.7847e+06	594.174
625388	3.78479e+06	594.177
625372	3.78471e+06	594.177
624678	3.78447e+06	594.177
625188	3.78477e+06	594.178
625022	3.78472e+06	594.178
625132	3.7847e+06	594.178
624818	3.78459e+06	594.178
625208	3.78478e+06	594.179
624928	3.7847e+06	594.179
625172	3.78471e+06	594.18
624832	3.78462e+06	594.18
624688	3.78453e+06	594.18
625232	3.78478e+06	594.181
625358	3.78475e+06	594.181
625238	3.78478e+06	594.182
625008	3.78476e+06	594.182
625048	3.78476e+06	594.182
624878	3.78469e+06	594.182
624698	3.78454e+06	594.182
624732	3.78444e+06	594.182
624938	3.78474e+06	594.183
625072	3.7847e+06	594.183
625348	3.78468e+06	594.183
625362	3.78476e+06	594.184
625288	3.78468e+06	594.184
624718	3.78457e+06	594.184
624708	3.78456e+06	594.184
624738	3.78447e+06	594.184
624882	3.78469e+06	594.185
624978	3.78474e+06	594.186
625282	3.78474e+06	594.186
624858	3.78472e+06	594.186
624912	3.78475e+06	594.187
624992	3.78471e+06	594.187
625278	3.78469e+06	594.187
624808	3.78458e+06	594.187
624742	3.78453e+06	594.188
624998	3.78475e+06	594.189
624852	3.78465e+06	594.189
624788	3.78462e+06	594.189
624778	3.78456e+06	594.189
625212	3.78478e+06	594.19
625168	3.78477e+06	594.19
625352	3.78475e+06	594.19
625368	3.78466e+06	594.19
624782	3.78457e+06	594.19
625012	3.78476e+06	594.191
624728	3.78447e+06	594.191
625442	3.78478e+06	594.192
625368	3.78476e+06	594.192
624768	3.78461e+06	594.192
625332	3.78473e+06	594.193
625322	3.78473e+06	594.193
624738	3.78459e+06	594.193
625042	3.78476e+06	594.194
624932	3.7847e+06	594.194
625082	3.7847e+06	594.194
624818	3.78466e+06	594.194
624732	3.78458e+06	594.194
624678	3.78451e+06	594.194
624918	3.78475e+06	594.195
625038	3.78476e+06	594.196
625152	3.7847e+06	594.196
624838	3.78463e+06	594.196
624798	3.78458e+06	594.196
625398	3.78474e+06	594.197
624962	3.7847e+06	594.198
625272	3.78476e+06	594.199
624932	3.78474e+06	594.199
625248	3.78473e+06	594.199
624908	3.7847e+06	594.199
624732	3.78451e+06	594.199
624752	3.78454e+06	594.2
624682	3.78452e+06	594.2
625118	3.78474e+06	594.201
625198	3.78474e+06	594.201
625192	3.78473e+06	594.201
625312	3.78468e+06	594.201
625432	3.78478e+06	594.202
625032	3.78476e+06	594.202
625128	3.78474e+06	594.202
624852	3.78472e+06	594.202
625392	3.78471e+06	594.202
625088	3.78474e+06	594.203
625252	3.78472e+06	594.204
624872	3.78468e+06	594.204
625368	3.78465e+06	594.204
624692	3.78453e+06	594.204
625402	3.7848e+06	594.205
625068	3.78471e+06	594.205
625372	3.78471e+06	594.205
625392	3.78465e+06	594.205
624778	3.78462e+06	594.205
624812	3.78459e+06	594.205
624702	3.78455e+06	594.205
625062	3.78475e+06	594.206
624872	3.78473e+06	594.206
624938	3.7847e+06	594.206
624862	3.78467e+06	594.206
625392	3.78479e+06	594.207
624978	3.7847e+06	594.207
624958	3.7847e+06	594.207
624828	3.78468e+06	594.207
624728	3.78461e+06	594.208
624728	3.78458e+06	594.208
624702	3.78445e+06	594.208
624728	3.7845e+06	594.209
625018	3.78472e+06	594.21
624898	3.7847e+06	594.21
624902	3.7847e+06	594.21
624842	3.78464e+06	594.21
624822	3.7846e+06	594.21
624712	3.78445e+06	594.211
625218	3.78478e+06	594.212
625348	3.78474e+06	594.212
625398	3.78467e+06	594.212
624788	3.78457e+06	594.212
624722	3.78449e+06	594.212
624722	3.78448e+06	594.212
624942	3.7847e+06	594.213
624858	3.78466e+06	594.213
624712	3.78456e+06	594.213
625372	3.78477e+06	594.214
625002	3.78471e+06	594.214
625128	3.7847e+06	594.214
625338	3.78469e+06	594.214
625378	3.78469e+06	594.216
624832	3.78469e+06	594.216
624748	3.78454e+06	594.216
624738	3.78452e+06	594.216
625028	3.78476e+06	594.217
624762	3.78455e+06	594.217
624758	3.78455e+06	594.217
624912	3.7847e+06	594.218
625262	3.7847e+06	594.218
624678	3.7845e+06	594.218
624688	3.78446e+06	594.218
625408	3.78467e+06	594.219
624762	3.78461e+06	594.219
624892	3.78474e+06	594.22
625052	3.78472e+06	594.22
624888	3.7847e+06	594.22
624952	3.7847e+06	594.22
624738	3.78459e+06	594.22
624948	3.7847e+06	594.221
625292	3.78468e+06	594.221
625018	3.78476e+06	594.223
625148	3.7847e+06	594.223
625398	3.7848e+06	594.224
624678	3.78448e+06	594.224
624738	3.78444e+06	594.224
625088	3.7847e+06	594.225
625272	3.78469e+06	594.225
624722	3.78449e+06	594.225
625418	3.78477e+06	594.226
625228	3.78475e+06	594.226
625202	3.78474e+06	594.226
624742	3.78462e+06	594.226
624768	3.78456e+06	594.226
625178	3.78477e+06	594.227
625062	3.78471e+06	594.227
625258	3.78471e+06	594.227
624838	3.7847e+06	594.227
624848	3.78465e+06	594.227
625258	3.78477e+06	594.228
624812	3.78465e+06	594.228
625422	3.78477e+06	594.229
625122	3.7847e+06	594.23
625388	3.78465e+06	594.23
624992	3.78475e+06	594.231
625022	3.78476e+06	594.232
625408	3.78465e+06	594.232
624798	3.78463e+06	594.232
624688	3.78452e+06	594.232
624678	3.7845e+06	594.232
625252	3.78478e+06	594.233
624928	3.78474e+06	594.233
625392	3.78474e+06	594.233
625368	3.78467e+06	594.233
624828	3.78461e+06	594.233
625412	3.78476e+06	594.234
624802	3.78458e+06	594.234
624708	3.78455e+06	594.234
624898	3.78474e+06	594.235
625078	3.78474e+06	594.235
624958	3.78474e+06	594.235
625118	3.7847e+06	594.235
625342	3.78469e+06	594.235
625308	3.78468e+06	594.235
625182	3.78473e+06	594.236
624868	3.78468e+06	594.236
624692	3.78446e+06	594.236
625278	3.78475e+06	594.237
624982	3.78474e+06	594.237
624952	3.78474e+06	594.237
625292	3.78473e+06	594.237
625382	3.78468e+06	594.237
625152	3.78475e+06	594.238
625222	3.78475e+06	594.238
625162	3.78471e+06	594.238
624832	3.78462e+06	594.238
624732	3.78452e+06	594.238
625378	3.78477e+06	594.239
624718	3.78457e+06	594.24
625328	3.78473e+06	594.241
625268	3.7847e+06	594.241
624852	3.78466e+06	594.241
624682	3.78451e+06	594.241
625288	3.78473e+06	594.242
625332	3.78469e+06	594.242
624802	3.78463e+06	594.242
624698	3.78454e+06	594.242
624728	3.78451e+06	594.242
624722	3.78448e+06	594.242
625152	3.78477e+06	594.243
624988	3.78471e+06	594.243
625092	3.7847e+06	594.243
625112	3.7847e+06	594.243
624832	3.78468e+06	594.243
624742	3.78453e+06	594.243
624678	3.78449e+06	594.243
625308	3.78472e+06	594.244
625012	3.78472e+06	594.244
624842	3.7847e+06	594.244
625298	3.78468e+06	594.244
624722	3.7845e+06	594.244
624678	3.78448e+06	594.244
625148	3.78475e+06	594.245
624848	3.78471e+06	594.245
624792	3.78462e+06	594.245
624792	3.78458e+06	594.245
624722	3.78457e+06	594.245
624678	3.78449e+06	594.245
624918	3.7847e+06	594.246
624902	3.78474e+06	594.247
624972	3.7847e+06	594.247
625142	3.7847e+06	594.247
624772	3.78461e+06	594.247
624732	3.78447e+06	594.247
625132	3.78474e+06	594.249
624772	3.78456e+06	594.249
624682	3.78447e+06	594.249
624948	3.78474e+06	594.25
624962	3.78474e+06	594.25
625188	3.78473e+06	594.25
625098	3.7847e+06	594.25
625108	3.7847e+06	594.25
625302	3.78468e+06	594.25
625068	3.78475e+06	594.251
624782	3.78462e+06	594.251
625192	3.78477e+06	594.252
625102	3.7847e+06	594.252
625302	3.78472e+06	594.253
624818	3.7846e+06	594.253
625222	3.78478e+06	594.254
625388	3.78473e+06	594.254
625408	3.78476e+06	594.255
625342	3.78474e+06	594.255
625178	3.78472e+06	594.255
625268	3.78476e+06	594.256
625158	3.78476e+06	594.256
625218	3.78475e+06	594.256
625122	3.78474e+06	594.256
625098	3.78473e+06	594.256
624692	3.78453e+06	594.256
624688	3.78447e+06	594.256
625262	3.78477e+06	594.257
625102	3.78473e+06	594.257
624738	3.78446e+06	594.257
624968	3.78474e+06	594.258
624838	3.78463e+06	594.258
624882	3.78473e+06	594.259
624862	3.78472e+06	594.259
624748	3.78462e+06	594.259
624778	3.78457e+06	594.259
625282	3.78469e+06	594.26
624822	3.78461e+06	594.26
624782	3.78457e+06	594.26
625382	3.78478e+06	594.261
624702	3.78454e+06	594.261
625078	3.7847e+06	594.262
625232	3.78475e+06	594.263
625138	3.78474e+06	594.263
625328	3.78469e+06	594.263
624738	3.78458e+06	594.264
625242	3.78474e+06	594.265
625138	3.7847e+06	594.265
624998	3.78471e+06	594.266
625168	3.78471e+06	594.266
624822	3.78466e+06	594.266
625418	3.78465e+06	594.266
624712	3.78456e+06	594.266
625182	3.78477e+06	594.268
624908	3.78474e+06	594.268
625312	3.78472e+06	594.268
624708	3.78445e+06	594.268
624888	3.78474e+06	594.269
625172	3.78472e+06	594.269
625002	3.78475e+06	594.27
624922	3.78474e+06	594.27
624852	3.78471e+06	594.27
624812	3.78459e+06	594.27
624808	3.78459e+06	594.27
624722	3.78447e+06	594.27
624878	3.78469e+06	594.271
625378	3.78472e+06	594.272
624922	3.7847e+06	594.272
625388	3.78468e+06	594.272
625378	3.78465e+06	594.272
624842	3.78464e+06	594.272
624732	3.78458e+06	594.272
625108	3.78473e+06	594.273
625252	3.78473e+06	594.273
625282	3.78474e+06	594.274
624748	3.78454e+06	594.274
624738	3.78453e+06	594.274
624942	3.78474e+06	594.275
624682	3.78451e+06	594.276
625058	3.78472e+06	594.277
624862	3.78467e+06	594.277
625382	3.78473e+06	594.278
624892	3.7847e+06	594.278
624768	3.78461e+06	594.278
625428	3.78478e+06	594.279
625092	3.78473e+06	594.279
625038	3.78472e+06	594.279
624752	3.78455e+06	594.279
625402	3.78475e+06	594.28
624878	3.78473e+06	594.28
624858	3.78472e+06	594.28
624968	3.7847e+06	594.28
625058	3.78475e+06	594.281
624798	3.78458e+06	594.281
624688	3.78452e+06	594.282
624828	3.78467e+06	594.283
624972	3.78474e+06	594.284
625042	3.78472e+06	594.284
625372	3.78472e+06	594.284
624708	3.78455e+06	594.284
624722	3.7845e+06	594.284
624738	3.78446e+06	594.284
625198	3.78477e+06	594.285
625322	3.78469e+06	594.285
625338	3.78473e+06	594.286
625032	3.78472e+06	594.286
625358	3.78468e+06	594.286
624698	3.78453e+06	594.286
625442	3.78479e+06	594.287
625248	3.78474e+06	594.287
624872	3.78469e+06	594.287
625112	3.78473e+06	594.288
624928	3.7847e+06	594.288
624858	3.78467e+06	594.288
624808	3.78464e+06	594.288
624758	3.78455e+06	594.288
625242	3.78478e+06	594.289
624988	3.78474e+06	594.289
625008	3.78472e+06	594.289
625158	3.78471e+06	594.289
625378	3.78469e+06	594.289
624788	3.78462e+06	594.289
624828	3.78462e+06	594.289
625298	3.78472e+06	594.29
624698	3.78446e+06	594.29
625212	3.78475e+06	594.291
624818	3.78465e+06	594.291
624728	3.78451e+06	594.291
625388	3.78478e+06	594.292
625072	3.78471e+06	594.292
625262	3.78471e+06	594.292
624752	3.78461e+06	594.292
624728	3.78457e+06	594.292
624762	3.78456e+06	594.292
624912	3.78474e+06	594.293
625142	3.78474e+06	594.293
624882	3.7847e+06	594.293
624848	3.78465e+06	594.293
624718	3.78445e+06	594.293
625442	3.78479e+06	594.294
625272	3.78475e+06	594.294
624788	3.78458e+06	594.294
624718	3.78456e+06	594.295
624732	3.78452e+06	594.295
624738	3.78445e+06	594.295
625258	3.78472e+06	594.296
624722	3.78444e+06	594.296
624998	3.78475e+06	594.297
624742	3.78454e+06	594.298
624718	3.78449e+06	594.298
625408	3.7848e+06	594.299
625318	3.78472e+06	594.299
624982	3.78471e+06	594.299
625132	3.7847e+06	594.299
624738	3.78445e+06	594.299
624718	3.78448e+06	594.3
625008	3.78475e+06	594.301
625082	3.78474e+06	594.301
625028	3.78472e+06	594.301
625362	3.78475e+06	594.302
624918	3.78474e+06	594.302
624938	3.78474e+06	594.302
625048	3.78472e+06	594.302
624932	3.7847e+06	594.303
624832	3.78463e+06	594.303
624778	3.78461e+06	594.303
625278	3.78469e+06	594.304
625428	3.7848e+06	594.305
624682	3.7845e+06	594.305
625052	3.78475e+06	594.306
624838	3.78469e+06	594.306
624682	3.78448e+06	594.306
625228	3.78478e+06	594.307
625358	3.78475e+06	594.307
624732	3.7846e+06	594.307
625398	3.78475e+06	594.308
624852	3.78466e+06	594.308
624768	3.78456e+06	594.308
625368	3.78476e+06	594.309
625372	3.7847e+06	594.309
625398	3.78465e+06	594.309
624692	3.78452e+06	594.309
624688	3.78447e+06	594.309
624728	3.78447e+06	594.31
625238	3.78475e+06	594.311
625022	3.78472e+06	594.311
624868	3.78468e+06	594.311
624992	3.78471e+06	594.313
624718	3.78449e+06	594.313
625072	3.78474e+06	594.314
625288	3.78469e+06	594.314
624818	3.7846e+06	594.314
625172	3.78476e+06	594.315
625012	3.78475e+06	594.315
624812	3.78464e+06	594.315
624932	3.78474e+06	594.316
625332	3.78473e+06	594.317
625068	3.78471e+06	594.317
625152	3.78471e+06	594.317
624938	3.7847e+06	594.317
625318	3.78469e+06	594.317
624838	3.78464e+06	594.317
624798	3.78462e+06	594.317
624682	3.7845e+06	594.317
624962	3.7847e+06	594.318
624712	3.78455e+06	594.318
624702	3.78454e+06	594.318
625182	3.78473e+06	594.319
624742	3.78459e+06	594.319
624802	3.78459e+06	594.319
625352	3.78474e+06	594.32
624978	3.78474e+06	594.32
624722	3.78457e+06	594.32
624688	3.78451e+06	594.32
624908	3.78471e+06	594.321
625438	3.7848e+06	594.322
625392	3.78479e+06	594.322
624868	3.78472e+06	594.322
624692	3.78446e+06	594.322
625438	3.78478e+06	594.323
625372	3.78476e+06	594.323
625422	3.78465e+06	594.323
624738	3.78453e+06	594.323
625158	3.78478e+06	594.324
625202	3.78477e+06	594.324
624912	3.78471e+06	594.324
624842	3.7847e+06	594.324
625208	3.78475e+06	594.325
625128	3.78474e+06	594.325
624758	3.78461e+06	594.325
624942	3.7847e+06	594.326
624958	3.7847e+06	594.326
625082	3.7847e+06	594.326
625238	3.78478e+06	594.327
625048	3.78475e+06	594.327
625198	3.78474e+06	594.327
624772	3.78457e+06	594.327
624728	3.78452e+06	594.327
624718	3.7845e+06	594.327
625088	3.78473e+06	594.328
624792	3.78458e+06	594.328
624778	3.78457e+06	594.328
625118	3.78473e+06	594.329
625288	3.78473e+06	594.329
624822	3.78461e+06	594.329
624812	3.7846e+06	594.329
624682	3.78449e+06	594.329
624892	3.78474e+06	594.33
624718	3.78448e+06	594.33
624902	3.78471e+06	594.331
624682	3.78448e+06	594.331
624698	3.78453e+06	594.333
624682	3.78449e+06	594.333
625178	3.78473e+06	594.334
625322	3.78472e+06	594.334
625188	3.78477e+06	594.335
625192	3.78474e+06	594.335
624898	3.78471e+06	594.335
625062	3.78475e+06	594.336
624978	3.78471e+06	594.336
624952	3.7847e+06	594.336
624842	3.78465e+06	594.336
624722	3.78451e+06	594.336
625152	3.78475e+06	594.337
625252	3.78473e+06	594.337
624948	3.7847e+06	594.337
625268	3.7847e+06	594.338
[truncated: 1,289 more rows]
